# Supplementary material for: Rare variants with large effects provide functional insights into the pathology of migraine subtypes, with and without aura
Source: Nat Genet. 2023 Oct 26;55(11):1843–53. doi: 10.1038/s41588-023-01538-0 (PMC10632135; doi:10.1038/s41588-023-01538-0)
Supplement: Supplementary file 3 — Supplementary Tables 1–23. [file 41588_2023_1538_MOESM3_ESM.xlsx]

## Sheet: Index
Index of Supplementary Tables
1	Sample sizes of cohorts in GWAS meta-analyses
2	Genome-wide significant variants and their association with all migraine, by cohort
3	Genome-wide significant variants and their association with migraine with aura (MA), by cohort
4	Genome-wide significant variants and their association with migraine without aura (MO), by cohort
5	Genome-wide significant variants and their association with headache-related visual disturbances (VD), by cohort
6	Genome-wide significant variants and their association with bad and recurrent headaches (BRH), by cohort
7	Genome-wide significant variants and their association with all studied migraine phenotypes
8	Genetic correlations between studied phenotypes
9	Associations of 123 migraine variants from Hautakangas et al. (2022) with migraine phenotypes in current study
10a)	PRRT2 variants' frequencies in studied cohorts and GNOMAD
10b)	PRRT2 variants' association with selected phenotypes
11	Associations of 30 epilepsy variants with migraine phenotypes
12	GWAS catalogue results for lead variants or correlated (r2 ≥0.8)
13	Bayesian posterior probability analysis resuls for MA and MO
14	Bayesian posterior probability analysis resuls for VD and MO
15	Phenome-wide associations with rare KCNK5 variant rs72854118
16	Coding variants among genome-wide significant variants or correlated (r2 ≥0.8)
17	Expression quantitative trait loci (eQTL)
18	Data sources for eQTL study
19	Plasma protein quantitative trait loci (pQTL)
20	Predicted genes targeted by severe headache variant near KCNK5 at chr6p21.2
21	DNA binding proteins at chr6p21.2
22	Pathway analysis
23	Drug gene interactions and drug targets

## Sheet: 1-Cohorts
Supplementary Table 1. Sample sizes of GWAS case-control studies used in this study
	Iceland		UKB		Denmark		Finland		Norway		United States		Total
ICD10 - meta GWAS phenotype	cases	controls	cases	controls	cases	controls	cases	controls	cases	controls	cases	controls	cases	controls	Total Subjects
Migraine (G43 and inlcuding repeated Triptan use), vs population controls	24604	319066	22082	408965	14371	266473	10536	208845	475	5674	7427	50785	79495	1259808	1339303
G43.0 - Migraine without aura (MO) vs population controls	2191	301217	269	428895	4168	334751	3924	208845	--	--	1166	57039	11718	1330747	1342465
G43.1 - Migraine with aura (MA) vs population controls	4640	307222	1809	429129	4396	334523	4366	208845	--	--	1392	56798	16603	1336517	1353120
Visual disturbances (VD) before or near headaches, yes vs no	2471	867	19038	29271	8788	55996	--	--	--	--	--	--	30297	86134	116431
Bad and recurrent headaches, yes vs no	1249	8360	48816	98250	1738	17122	--	--	--	--	--	--	51803	123732	175535
Epilepsy (G40)) vs population controls*	6155	354672	7501	423086	--	--	7224	208845	--	--	1522	56754	22402	1043357	1065759
*The Epilepsy meta-GWAS is included for the purpose of calculating genetic correlation.

## Sheet: 2-MIG
Supplementary Table 2. Genome-wide significant variants and their association with all migraine (MIG), by cohort
										Iceland GWAS			UK Biobank GWAS			Denmark GWAS			US (Intermountain) GWAS			Finngen GWAS			Norway GWAS			Combined - Migraine meta-analysis
										(Ncase = 24,604, Nctrl = 319,066)			(Ncase = 22,082 Nctrl = 408,965)			(Ncase = 14,371, Nctrl = 266,473)			(Ncase = 7,427, Nctrl = 50,785)			(Ncase = 10,536, Nctrl = 208,845)			(Ncase = 475, Nctrl = 5674)			(Ncase = 79,495, Nctrl = 1,259,808)
Discovery phenotype in current study	Locus	Chr	Position Hg38	Variant	OA	EA	EAF (%)	Gene	Variant annotation	Freq EA (%)	OR (95%CI)	P	Freq EA (%)	OR (95%CI)	P	Freq EA (%)	OR (95%CI)	P	Freq EA (%)	OR (95%CI)	P	Freq EA (%)	OR (95%CI)	P	Freq EA (%)	OR (95%CI)	P	Average Freq EA (%)	OR (95%CI)	Meta P	Meta P Bonf	Phet	I2	Migraine association previously reported at locus (r2 if correl ≥ 0.8 SNP )1,2
MA	16p11.2	16	29813694	rs587778771	GC	GCC	0.007	PRRT2	frameshift	0.117	3.129 (2.333, 4.196)	2.6e-14	0.013	2.482 (1.202, 5.125)	0.014	-	-	-	0.0051	3.553 (0.489, 25.791)	0.21	-	-	-	-	-	-	0.0450333	3.038 (2.320, 3.977)	6.55e-16	1.01e-08	0.83	0	--
MA	19p13.13	19	13228314	rs10405121	G	A	41	CACNA1A	intron	46.71	0.987 (0.961, 1.013)	0.31	44.88	0.960 (0.941, 0.979)	3.71e-05	44.85	0.953 (0.928, 0.980)	0.000611	44.28	0.973 (0.938, 1.010)	0.151	38.4	0.953 (0.924, 0.982)	0.00165	47.96	1.044 (0.909, 1.199)	0.55	44.5133	0.965 (0.954, 0.976)	1.92e-09	0.242	0.3	17.5	rs104051211
MO	1q22	1	156460957	rs750439	T	C	33.9	MEF2D	downstream	33.56	1.039 (1.011, 1.068)	0.0058	33.17	1.056 (1.035, 1.078)	2.06e-07	32.45	1.051 (1.021, 1.081)	0.000626	32.36	1.041 (1.002, 1.082)	0.0398	37.7	1.024 (0.993, 1.055)	0.127	33.41	1.215 (1.054, 1.400)	0.0072	33.775	1.046 (1.033, 1.059)	4.09e-13	8.56e-06	0.19	32.8	rs2274319 (0.64)1, rs1925950 (0.86)2
MO	2q37.1	2	233937757	rs12470426	G	A	9.136	TRPM8	intron	10.09	0.888 (0.850, 0.928)	1e-07	10.19	0.912 (0.883, 0.943)	4.5e-08	9.95	0.882 (0.843, 0.924)	8.76e-08	10.09	0.883 (0.832, 0.938)	5.5e-05	5.35	0.938 (0.877, 1.002)	0.0568	10.51	1.070 (0.871, 1.314)	0.52	9.36333	0.902 (0.884, 0.920)	9.5e-24	1.19e-15	0.29	19.6	rs10166942 (0.39)1, rs10166942 (0.96)2
MO	6p24.1	6	12903725	rs9349379	A	G	41.734	PHACTR1	3 prime UTR	40.36	0.941 (0.917, 0.966)	6.1e-06	40.55	0.918 (0.900, 0.936)	4.55e-17	41.4	0.926 (0.901, 0.951)	2.68e-08	41.06	0.955 (0.920, 0.990)	0.0131	45.3	0.921 (0.894, 0.948)	3.77e-08	42.93	0.933 (0.814, 1.069)	0.32	41.9333	0.928 (0.917, 0.939)	1.86e-35	3.89e-28	0.43	0	rs93493791,2
MO	6q16.1	6	96610677	rs2273621	A	G	32.256	FHL5	missense	33	1.099 (1.070, 1.129)	9.3e-12	32.02	1.091 (1.069, 1.114)	1.35e-16	32.61	1.085 (1.055, 1.116)	1.08e-08	33.33	1.033 (0.995, 1.073)	0.0921	30.1	1.070 (1.036, 1.105)	3.42e-05	31.2	1.068 (0.923, 1.236)	0.38	32.0433	1.082 (1.069, 1.096)	1.09e-36	2.07e-30	0.14	39.4	rs11153082 (1.00)1, rs67338227 (0.54)2
MO	12p13.32	12	4418156	rs2160875	T	C	49.058	FGF6	regulatory region	49.18	1.031 (1.005, 1.058)	0.02	48.54	1.066 (1.045, 1.087)	1.63e-10	47.65	1.048 (1.021, 1.077)	0.000504	47.42	1.008 (0.973, 1.045)	0.649	52.5	1.037 (1.007, 1.068)	0.0148	48.61	0.912 (0.796, 1.046)	0.19	48.9833	1.044 (1.032, 1.056)	2.68e-13	1.13e-05	0.025	61.1	rs21608751, rs1024905 (0.83)2
MO	12q13.3	12	57132863	rs4759276	G	A	39.912	LRP1	intron	44.87	0.907 (0.884, 0.931)	2.6e-13	39.12	0.905 (0.887, 0.924)	3.37e-22	40	0.931 (0.906, 0.957)	3.63e-07	38.57	0.899 (0.867, 0.933)	1.38e-08	36.9	0.933 (0.905, 0.962)	8.49e-06	40.52	0.967 (0.843, 1.110)	0.64	39.9967	0.915 (0.904, 0.925)	1.29e-49	1.62e-41	0.29	19	rs11172113 (0.97)1,2
VD	1p21.2	1	99579683	rs11166276	T	C	48.987	PALMD	TF binding site	48.85	0.981 (0.956, 1.007)	0.14	48.56	0.966 (0.947, 0.985)	0.000551	49.55	0.986 (0.959, 1.012)	0.29	48.62	0.981 (0.946, 1.017)	0.302	51.7	0.998 (0.969, 1.028)	0.896	51.12	0.988 (0.861, 1.135)	0.87	49.7333	0.979 (0.968, 0.991)	0.000382	16100	0.59	0	--
VD	9p21.3	9	21047562	rs77778288	A	C	12.937	HACD4,IFNB1	regulatory region	11.01	1.054 (1.012, 1.098)	0.012	13.35	1.024 (0.995, 1.053)	0.11	14.45	1.061 (1.022, 1.102)	0.00185	13.82	0.999 (0.949, 1.051)	0.957	17.2	1.003 (0.965, 1.043)	0.869	13.86	0.893 (0.725, 1.099)	0.28	13.9483	1.028 (1.011, 1.046)	0.000953	39000	0.12	43.3	--
VD	9q34.2	9	133257521	rs8176719	T	TC	32.917	ABO	frameshift	28.22	1.033 (1.004, 1.063)	0.024	33.61	1.030 (1.009, 1.051)	0.00524	36.92	0.997 (0.970, 1.024)	0.828	35.4	1.011 (0.974, 1.049)	0.577	45.7	1.018 (0.988, 1.048)	0.236	39.03	1.016 (0.883, 1.168)	0.83	36.48	1.020 (1.008, 1.032)	0.00149	574	0.47	0	--
VD	12q12	12	40221267	rs10748014	C	T	46.763	LRRK2	upstream	45.01	1.028 (1.002, 1.055)	0.034	47.34	1.016 (0.996, 1.036)	0.12	47.94	0.993 (0.967, 1.020)	0.619	47.88	0.971 (0.937, 1.006)	0.103	43	1.037 (1.006, 1.068)	0.0175	45.5	0.943 (0.824, 1.080)	0.4	46.1117	1.012 (1.000, 1.024)	0.0476	1000000	0.031	59.3	--
VD	19p13.13	19	13234712	rs11085837	G	A	45.617	CACNA1A	intron	46.63	0.986 (0.961, 1.012)	0.28	45.04	0.965 (0.946, 0.984)	0.000316	45.18	0.952 (0.926, 0.978)	0.000379	44.41	0.973 (0.938, 1.009)	0.143	38.2	0.955 (0.926, 0.984)	0.00278	48.11	1.036 (0.902, 1.190)	0.62	44.595	0.966 (0.955, 0.978)	9.9e-09	0.416	0.39	4.8	rs10405121 (0.96)1
MIG	1p36.32	1	3155918	rs10797381	T	A	22.67	PRDM16	intron	18	1.087 (1.051, 1.123)	9e-07	22.85	1.125 (1.099, 1.151)	1.92e-23	23.63	1.073 (1.040, 1.107)	1.07e-05	23.65	1.075 (1.030, 1.121)	0.000797	24.5	1.071 (1.035, 1.108)	7.7e-05	23.39	1.158 (0.988, 1.357)	0.07	22.67	1.094 (1.079, 1.109)	2.06e-37	8.66e-30	0.08	49.2	rs10218452 (1.00)1, rs2651899 (0.37)2
MIG	1p36.1	1	33302206	rs933718575	A	G	0.01	A3GALT2,ZNF362	downstream	-	-	-	0.01	11.032 (5.110, 23.815)	9.66e-10	-	-	-	-	-	-	-	-	-	-	-	-	0.01	11.032 (5.110, 23.815)	9.66e-10	0.0203	1	-	--
MIG	1p34.3	1	37790755	rs71642605	T	C	25.287	MANEAL	upstream	20.71	1.037 (1.005, 1.070)	0.023	26.02	1.042 (1.019, 1.065)	0.00027	25.43	1.057 (1.026, 1.090)	0.000331	25.99	1.025 (0.984, 1.067)	0.238	29.4	1.042 (1.009, 1.076)	0.0133	24.17	1.018 (0.867, 1.196)	0.82	25.2867	1.042 (1.028, 1.056)	1.09e-09	0.0227	0.89	0	--
MIG	1p34.2	1	42465863	rs11799356	G	A	34.232	PPCS	downstream	35.94	1.046 (1.019, 1.075)	0.00093	36.5	1.036 (1.015, 1.057)	0.000587	33.96	1.032 (1.003, 1.061)	0.029	35.81	1.023 (0.985, 1.062)	0.236	28.7	1.061 (1.027, 1.096)	0.000396	34.48	0.997 (0.864, 1.150)	0.97	34.2317	1.039 (1.026, 1.052)	5.83e-10	0.0125	0.68	0	--
MIG	1p22.1	1	91731541	rs12070846	T	C	23.027	TGFBR3	intron	25.17	1.037 (1.007, 1.068)	0.016	23.33	1.066 (1.042, 1.090)	5.14e-08	23.29	1.015 (0.983, 1.047)	0.364	23.13	1.036 (0.993, 1.081)	0.0993	18.9	1.041 (1.002, 1.081)	0.0405	24.34	1.142 (0.979, 1.334)	0.092	23.0267	1.044 (1.030, 1.058)	6.8e-10	0.0287	0.16	37.2	rs11165300 (0.88)1
MIG	1p13.2	1	115135325	*rs12134493	C	A	12.03	TSPAN2	TF binding site	11.19	1.112 (1.068, 1.157)	2.2e-07	11.98	1.137 (1.104, 1.170)	9.65e-18	11.47	1.070 (1.027, 1.115)	0.00126	12.02	1.041 (0.986, 1.099)	0.151	13.8	1.059 (1.015, 1.105)	0.00824	11.72	1.060 (0.862, 1.304)	0.58	12.03	1.096 (1.077, 1.115)	5.8e-25	2.44e-17	0.018	63.5	rs2078371 (1.00)1, rs121344932
MIG	"	1	115286692	*rs6330	G	A	46.702	NGF	missense	49.69	1.056 (1.029, 1.083)	3.7e-05	46.17	1.013 (0.993, 1.033)	0.207	45.34	1.003 (0.977, 1.029)	0.841	45.78	1.023 (0.987, 1.061)	0.206	47.2	1.026 (0.996, 1.056)	0.0899	46.03	1.094 (0.956, 1.251)	0.19	46.7017	1.023 (1.011, 1.035)	0.000115	217	0.076	49.9	--
MIG	1q21.1	1	150538184	rs6693567	T	C	26	ADAMSTL4	regulatory region	29.16	1.028 (0.999, 1.057)	0.058	26.72	1.051 (1.028, 1.074)	9.25e-06	24.71	1.061 (1.028, 1.095)	0.000201	26.55	1.026 (0.985, 1.068)	0.221	22	1.047 (1.011, 1.086)	0.0113	26.86	1.025 (0.871, 1.205)	0.77	26	1.044 (1.031, 1.058)	1.09e-10	0.00459	0.64	0	rs66935671,2
MIG	1q22	1	156480948	rs1925950	A	G	36.007	MEF2D	synonymous	36.83	1.043 (1.015, 1.071)	0.0021	34.78	1.061 (1.039, 1.083)	1.53e-08	34.22	1.052 (1.023, 1.082)	0.000352	33.37	1.021 (0.983, 1.060)	0.292	42	1.026 (0.996, 1.057)	0.0855	34.84	1.218 (1.059, 1.401)	0.0058	36.0067	1.047 (1.034, 1.059)	6.34e-14	1.33e-06	0.084	48.5	rs2274319 (1.00)1, rs3790455 (1.00)2
MIG	2q33.2	2	202901033	rs35212307	T	C	12.607	WDR12	missense	11.55	0.949 (0.911, 0.988)	0.012	12.78	0.930 (0.903, 0.958)	1.5e-06	13.21	0.960 (0.923, 0.999)	0.0455	13.08	0.954 (0.904, 1.006)	0.0847	11.3	0.980 (0.935, 1.027)	0.392	13.72	0.930 (0.754, 1.147)	0.5	12.6067	0.949 (0.933, 0.966)	6.67e-09	0.0127	0.54	0	rs149163995 (0.99)2
MIG	2q37.1	2	233917239	rs1003540	A	G	19.417	TRPM8	upstream	21.22	0.908 (0.880, 0.938)	3.3e-09	19.47	0.922 (0.900, 0.946)	2.53e-10	19.53	0.928 (0.897, 0.960)	1.78e-05	19.66	0.909 (0.869, 0.951)	3.87e-05	15.6	0.956 (0.918, 0.995)	0.0279	21.02	0.910 (0.773, 1.071)	0.26	19.4167	0.923 (0.910, 0.937)	3.31e-26	6.94e-19	0.5	0	rs10166942 (1.00)1
MIG	3p24.1	3	30424073	rs4955309	C	A	31.923	TGFBR2	intergenic	32.2	1.062 (1.033, 1.092)	1.7e-05	32.48	1.030 (1.008, 1.051)	0.00602	33.15	1.023 (0.994, 1.052)	0.115	32.15	1.086 (1.046, 1.128)	2.02e-05	28.8	1.041 (1.008, 1.075)	0.0152	32.76	1.047 (0.906, 1.209)	0.54	31.9233	1.042 (1.030, 1.055)	4.01e-11	0.00504	0.096	46.5	rs7371912 (0.91)1, rs7640543 (0.97)2
MIG	3p22.2	3	38894643	rs33985936	C	T	24.965	SCN11A	missense	25.43	1.052 (1.022, 1.084)	0.00068	25.12	1.039 (1.016, 1.062)	0.000769	25.33	1.020 (0.989, 1.052)	0.207	25.2	1.029 (0.988, 1.072)	0.167	24.2	1.056 (1.021, 1.093)	0.00171	24.51	1.179 (1.015, 1.369)	0.032	24.965	1.041 (1.027, 1.054)	3.4e-09	0.0065	0.32	14.8	--
MIG	3q25.2	3	154572157	rs13078967	A	C	3.52	GPR149	regulatory region	3.42	0.889 (0.827, 0.957)	0.0017	2.47	0.858 (0.803, 0.916)	4.36e-06	3.21	0.856 (0.791, 0.927)	0.000121	2.89	0.949 (0.853, 1.057)	0.342	5.15	0.938 (0.877, 1.002)	0.059	3.98	0.769 (0.511, 1.158)	0.21	3.52	0.892 (0.862, 0.922)	1.58e-11	0.000664	0.27	21.6	rs130789671,2
MIG	4p15.1	4	35563301	rs74992952	G	A	17.882	ARAP2	intergenic	17.53	0.920 (0.889, 0.952)	1.9e-06	18.04	0.950 (0.926, 0.975)	8.9e-05	17.51	0.963 (0.930, 0.998)	0.0384	17.34	0.948 (0.904, 0.993)	0.0256	19.8	0.963 (0.929, 0.999)	0.0468	17.07	0.991 (0.824, 1.192)	0.92	17.8817	0.949 (0.935, 0.963)	8.78e-12	0.000373	0.45	0	rs73805934 (0.92)1
MIG	6p24.1	6	12903725	rs9349379	A	G	41.933	PHACTR1	3 prime UTR	40.36	0.941 (0.917, 0.966)	6.1e-06	40.55	0.918 (0.900, 0.936)	4.55e-17	41.4	0.926 (0.901, 0.951)	2.68e-08	41.06	0.955 (0.920, 0.990)	0.0131	45.3	0.921 (0.894, 0.948)	3.77e-08	42.93	0.933 (0.814, 1.069)	0.32	41.9333	0.928 (0.917, 0.939)	1.86e-35	3.89e-28	0.43	0	rs93493791,2
MIG	6q16.1	6	96610677	rs2273621	A	G	32.043	FHL5	missense	33	1.099 (1.070, 1.129)	9.3e-12	32.02	1.091 (1.069, 1.114)	1.35e-16	32.61	1.085 (1.055, 1.116)	1.08e-08	33.33	1.033 (0.995, 1.073)	0.0921	30.1	1.070 (1.036, 1.105)	3.42e-05	31.2	1.068 (0.923, 1.236)	0.38	32.0433	1.082 (1.069, 1.096)	1.09e-36	2.07e-30	0.14	39.4	rs11153082 (0.99)1, rs11759769 (0.55)2
MIG	6q22.31	6	121487928	rs7743275	G	A	19.868	GJA1	regulatory region	22.39	1.076 (1.045, 1.108)	9.4e-07	18.46	1.073 (1.047, 1.100)	1.48e-08	20.02	1.023 (0.989, 1.059)	0.188	18.5	1.044 (0.998, 1.092)	0.0635	-	-	-	19.97	1.073 (0.900, 1.278)	0.43	19.868	1.060 (1.044, 1.077)	9.73e-14	1.23e-05	0.16	38.5	rs28455731 (0.73)1,2
MIG	6q25.1	6	149721026	rs1359155039	TAAAAAAAA	TAAAAAAAAA	32.822	LATS1	upstream	31.87	0.957 (0.930, 0.984)	0.0021	32.71	0.969 (0.948, 0.989)	0.0029	33.98	0.935 (0.908, 0.962)	4.91e-06	32.21	0.970 (0.933, 1.008)	0.119	-	-	-	33.34	0.961 (0.828, 1.115)	0.6	32.822	0.958 (0.945, 0.971)	8.11e-10	0.017	0.38	4.1	rs9383843 (0.87)1
MIG	7p14.1	7	40367277	rs186166891	A	T	10.422	SUGCT	intron	10.18	1.063 (1.019, 1.108)	0.0047	10.1	1.094 (1.060, 1.130)	2.94e-08	10.53	1.076 (1.031, 1.123)	0.00072	9.96	1.087 (1.025, 1.153)	0.00566	-	-	-	11.34	1.288 (1.051, 1.579)	0.015	10.422	1.084 (1.062, 1.106)	1.08e-14	1.36e-06	0.4	1.6	rs10234636 (0.91)1, rs4379368 (0.91)2
MIG	9q33.1	9	116479356	rs12684144	T	C	22.322	ASTN2	intron	22.38	1.049 (1.018, 1.082)	0.002	23.11	1.089 (1.065, 1.114)	2.09e-13	22.96	1.023 (0.991, 1.056)	0.159	23.19	1.042 (1.000, 1.087)	0.0523	21.3	1.028 (0.992, 1.065)	0.132	20.99	1.142 (0.970, 1.343)	0.11	22.3217	1.055 (1.041, 1.070)	1.3e-14	5.44e-07	0.012	65.9	rs3891689 (0.91)1, rs6478241 (0.57)2
MIG	10q23.33	10	94279840	rs2274224	G	C	41.482	PLCE1	missense	46.36	0.927 (0.903, 0.951)	8.4e-09	43.24	0.969 (0.950, 0.988)	0.0016	40.37	0.966 (0.940, 0.992)	0.0118	43.61	0.964 (0.930, 1.000)	0.0484	34.5	0.975 (0.945, 1.006)	0.113	40.81	0.859 (0.747, 0.988)	0.033	41.4817	0.959 (0.948, 0.970)	2.68e-12	5.08e-06	0.042	56.6	rs22742241, rs11187838 (1.00)2
MIG	11p15.4	11	10652192	rs4909945	C	T	32.967	MRVI1	missense	34.48	0.930 (0.905, 0.955)	1.4e-07	31.04	0.948 (0.928, 0.968)	6.04e-07	32.74	0.955 (0.928, 0.982)	0.0014	31.72	0.966 (0.929, 1.004)	0.0759	33.1	0.937 (0.908, 0.966)	3.97e-05	34.72	0.927 (0.804, 1.069)	0.3	32.9667	0.945 (0.934, 0.957)	3.09e-19	5.89e-13	0.61	0	rs4910165 (1.00)1,2
MIG	12p13.32	12	4416380	rs7957385	G	A	48.637	FGF6	intergenic	49.16	1.032 (1.006, 1.059)	0.017	48.28	1.066 (1.046, 1.087)	1.16e-10	47.51	1.049 (1.022, 1.078)	0.000392	47.21	1.009 (0.974, 1.046)	0.615	51.3	1.039 (1.009, 1.070)	0.00989	48.36	0.911 (0.795, 1.044)	0.18	48.6367	1.045 (1.033, 1.057)	8.22e-14	1.03e-05	0.026	60.8	rs2160875 (1.00)1, rs140668749 (1.00)2
MIG	12q13.3	12	57133500	rs11172113	T	C	42.303	LRP1	intron	47.41	0.901 (0.878, 0.925)	3.7e-15	41.36	0.907 (0.889, 0.925)	6.05e-22	42.08	0.924 (0.899, 0.949)	1.03e-08	40.67	0.898 (0.866, 0.932)	8.11e-09	40.2	0.933 (0.905, 0.961)	5.58e-06	42.1	0.940 (0.819, 1.078)	0.38	42.3033	0.912 (0.901, 0.923)	1.78e-53	7.44e-46	0.42	0	rs111721131,2
MIG	16p11.2	16	29813694	rs587778771	GC	GCC	0.007	PRRT2	frameshift	0.117	3.129 (2.333, 4.196)	2.6e-14	0.013	2.482 (1.202, 5.125)	0.014	-	-	-	0.0051	3.553 (0.489, 25.791)	0.21	-	-	-	-	-	-	0.0450333	3.038 (2.320, 3.977)	6.55e-16	1.01e-08	0.83	0	--
MIG	16q23.1	16	75289942	rs17685540	C	T	40.985	CFDP1	downstream	40.68	1.030 (1.004, 1.057)	0.026	40.4	1.035 (1.015, 1.056)	0.000634	41.43	1.021 (0.994, 1.049)	0.124	40.75	1.033 (0.996, 1.072)	0.0782	42.6	1.068 (1.037, 1.100)	1.45e-05	40.05	1.100 (0.955, 1.266)	0.19	40.985	1.037 (1.025, 1.049)	1.36e-09	0.0286	0.31	15.7	rs8046696 (0.98)1, rs77505915 (0.91)2
MIG	18q21.31	18	57494932	rs7233335	C	G	20.407	ONECUT2	downstream	19.58	0.969 (0.938, 1.001)	0.056	20.52	0.926 (0.904, 0.949)	9.65e-10	19.05	0.945 (0.913, 0.978)	0.00121	19.36	1.013 (0.969, 1.060)	0.568	24.5	0.969 (0.937, 1.003)	0.0745	19.43	0.975 (0.823, 1.154)	0.77	20.4067	0.954 (0.941, 0.968)	1.81e-10	0.00381	0.013	65.4	rs8087942 (0.45)1
MIG	20p11.23	20	19494370	rs3827986	G	A	24.482	SLC24A3	intron	24.34	1.072 (1.041, 1.104)	4.1e-06	25.47	1.046 (1.022, 1.069)	8.92e-05	25.76	1.053 (1.022, 1.085)	0.00078	25.98	1.020 (0.980, 1.062)	0.338	21.1	1.049 (1.012, 1.087)	0.00896	24.24	1.079 (0.926, 1.256)	0.33	24.4817	1.050 (1.036, 1.064)	4.61e-13	1.93e-05	0.52	0	rs4814864(1.00)1
MIG	21q22.11	21	34221526	rs28451064	G	A	13.642	MRPS6	regulatory region	12.6	0.961 (0.924, 0.999)	0.046	13.24	0.925 (0.899, 0.953)	2.27e-07	13.24	0.930 (0.893, 0.968)	0.000415	13.06	0.989 (0.937, 1.043)	0.681	15.3	0.940 (0.902, 0.979)	0.003	14.41	1.056 (0.868, 1.285)	0.59	13.6417	0.943 (0.927, 0.959)	1.78e-11	0.000746	0.2	31.5	rs284510641
MIG	22q12.2	22	30076759	rs5753008	T	C	35.622	HORMAD2	upstream	35.68	1.031 (1.003, 1.058)	0.027	38.65	1.044 (1.024, 1.066)	1.95e-05	37.24	1.050 (1.022, 1.080)	0.000429	38.09	1.034 (0.997, 1.073)	0.0707	28	1.031 (0.998, 1.065)	0.0669	36.07	0.920 (0.799, 1.060)	0.25	35.6217	1.039 (1.027, 1.051)	3.99e-10	0.00838	0.5	0	--
BRH	6p21.2	6	39280316	rs72854118	A	G	0.67	KCNK5	TF binding site	0.55	0.773 (0.641, 0.933)	0.0073	0.75	0.793 (0.701, 0.895)	0.000189	0.72	0.799 (0.675, 0.946)	0.00926	0.75	0.910 (0.736, 1.124)	0.381	0.88	0.939 (0.803, 1.099)	0.435	0.66	1.368 (0.625, 2.998)	0.433	0.718333	0.836 (0.778, 0.898)	9.7e-07	87.3	0.32	15.4	--
BRH	9q21.11	9	69099647	rs34965002	G	A	43.3	FXN,TJP2	regulatory region	44.5	1.020 (0.994, 1.047)	0.13	42.7	1.045 (1.024, 1.066)	1.27e-05	42.68	1.011 (0.984, 1.038)	0.425	43.51	1.011 (0.975, 1.048)	0.553	45.75	1.030 (1.000, 1.061)	0.049	43.97	1.058 (0.924, 1.212)	0.412	43.8517	1.028 (1.016, 1.040)	3.68e-06	131	0.36	8.5	rs70341791 (0.87)
BRH	10q26.13	10	122470997	rs12252027	G	T	11.4	HTRA1	intron	10.2	0.991 (0.950, 1.035)	0.69	12.4	0.934 (0.906, 0.962)	1.9e-06	11.72	1.003 (0.962, 1.046)	0.896	11.98	0.999 (0.944, 1.058)	0.978	7.9	0.940 (0.889, 0.993)	0.0266	12.09	1.231 (1.008, 1.502)	0.0414	11.0483	0.968 (0.950, 0.986)	0.000569	23900	0.004	71.1	--
																																		1. Reported in Hautakangas et al. (2022), doi: 10.1038/s41588-021-00990-0
Table shows migraine association determined by logistic regression assuming an additive model for all genome-wide significant variants from Tables 1 and 2 by cohort. EAF (Effect allele frequency) is average frequency of effect allele in the cohorts studied. Combined OR and two-sided P-value determined by inverse variance weighted meta-analysis of association results using a fixed-effects inverse …																																		2. Reported in Gormley et al. (2016), doi: 10.1038/ng.3598

## Sheet: 3-MA
Supplementary Table 3. Genome-wide significant variants and their association with migraine with aura (MA), by cohort
										Iceland GWAS			UK Biobank GWAS			Denmark GWAS			US (Intermountain) GWAS			Finngen GWAS			Combined - MA meta-analysis
										(Ncase = 4,640 Nctrl = 307,222)			(Ncase = 1,809 Nctrl = 429,129)			(Ncase = 4,396, Nctrl = 334,523)			(Ncase = 1,392, Nctrl = 56,798)			(Ncase = 4,366, Nctrl = 208,845)			(Ncase = 79,495, Nctrl = 1,259,808)
Discovery phenotype in current study	Locus	Chr	Position Hg38	Variant	OA	EA	EAF (%)	Gene	Variant annotation	Freq EA (%)	OR (95%CI)	P	Freq EA (%)	OR (95%CI)	P	Freq EA (%)	OR (95%CI)	P	Freq EA (%)	OR (95%CI)	P	Freq EA (%)	OR (95%CI)	P	Average Freq EA (%)	OR (95%CI)	Meta P	Meta P Bonf	Phet	I2	Migraine association previously reported at locus (r2 if correl ≥ 0.8 SNP )1,2
MA	16p11.2	16	29813694	rs587778771	GC	GCC	0.007	PRRT2	frameshift	0.117	5.534 (3.631, 8.435)	1.73e-15	0.013	3.019 (0.283, 32.163)	0.36	-	-	-	0.0051	5.869 (0.712, 48.348)	0.1	-	-	-	0.0450333	5.446 (3.626, 8.148)	5.6e-16	6.67e-10	0.88	0	--
MA	19p13.13	19	13228314	rs10405121	G	A	41	CACNA1A	intron	46.71	0.968 (0.922, 1.017)	0.194	44.88	0.948 (0.887, 1.012)	0.109	44.85	0.901 (0.861, 0.941)	3.77e-06	44.28	0.914 (0.844, 0.988)	0.0246	38.4	0.915 (0.875, 0.957)	0.000117	43.824	0.927 (0.905, 0.949)	2.5e-10	0.0317	0.24	27.3	rs104051211
MO	1q22	1	156460957	rs750439	T	C	33.9	MEF2D	downstream	33.56	1.016 (0.965, 1.069)	0.556	33.17	1.050 (0.980, 1.125)	0.167	32.45	1.012 (0.966, 1.060)	0.612	32.36	1.067 (0.983, 1.158)	0.119	37.7	1.027 (0.982, 1.074)	0.248	33.848	1.026 (1.002, 1.052)	0.0346	729000	0.77	0	rs2274319 (0.64)1, rs1925950 (0.86)2
MO	2q37.1	2	233937757	rs12470426	G	A	9.136	TRPM8	intron	10.09	0.897 (0.826, 0.975)	0.0103	10.19	0.999 (0.904, 1.105)	0.986	9.95	0.925 (0.860, 0.996)	0.0378	10.09	0.940 (0.827, 1.068)	0.344	5.35	0.963 (0.873, 1.063)	0.456	9.134	0.938 (0.900, 0.977)	0.00226	253000	0.55	0	rs10166942 (0.39)1, rs10166942 (0.96)2
MO	6p24.1	6	12903725	rs9349379	A	G	41.734	PHACTR1	3 prime UTR	40.36	0.976 (0.929, 1.026)	0.336	40.55	0.964 (0.901, 1.030)	0.279	41.4	1.006 (0.963, 1.051)	0.788	41.06	0.930 (0.860, 1.006)	0.0711	45.3	0.915 (0.876, 0.957)	8.11e-05	41.734	0.961 (0.939, 0.984)	0.000896	18900	0.042	59.7	rs93493791,2
MO	6q16.1	6	96610677	rs2273621	A	G	32.256	FHL5	missense	33	1.092 (1.037, 1.149)	0.000824	32.02	1.005 (0.937, 1.078)	0.88	32.61	1.049 (1.002, 1.099)	0.0391	33.33	1.064 (0.982, 1.153)	0.131	30.1	1.015 (0.968, 1.065)	0.533	32.212	1.046 (1.020, 1.072)	0.000393	747	0.23	28.2	rs11153082 (1.00)1, rs67338227 (0.54)2
MO	12p13.32	12	4418156	rs2160875	T	C	49.058	FGF6	regulatory region	49.18	0.997 (0.950, 1.046)	0.893	48.54	1.061 (0.994, 1.133)	0.0768	47.65	1.012 (0.969, 1.057)	0.584	47.42	0.923 (0.855, 0.997)	0.0422	52.5	1.014 (0.971, 1.060)	0.523	49.058	1.007 (0.984, 1.030)	0.565	23700000	0.11	47.7	rs21608751, rs1024905 (0.83)2
MO	12q13.3	12	57132863	rs4759276	G	A	39.912	LRP1	intron	44.87	0.923 (0.879, 0.970)	0.00144	39.12	0.950 (0.888, 1.016)	0.136	40	0.964 (0.922, 1.007)	0.1	38.57	0.940 (0.869, 1.017)	0.125	36.9	0.951 (0.909, 0.996)	0.0312	39.892	0.947 (0.925, 0.970)	6.37e-06	801	0.79	0	rs11172113 (0.97)1,2
VD	1p21.2	1	99579683	rs11166276	T	C	48.987	PALMD	TF binding site	48.85	0.934 (0.889, 0.981)	0.006	48.56	0.938 (0.878, 1.001)	0.0541	49.55	0.918 (0.879, 0.959)	0.00013	48.62	0.956 (0.885, 1.033)	0.256	51.7	0.985 (0.942, 1.029)	0.485	49.456	0.946 (0.924, 0.968)	2.31e-06	97	0.25	25.4	--
VD	9p21.3	9	21047562	rs77778288	A	C	12.937	HACD4,IFNB1	regulatory region	11.01	1.116 (1.034, 1.204)	0.00482	13.35	1.118 (1.017, 1.227)	0.0202	14.45	1.081 (1.018, 1.148)	0.0116	13.82	1.080 (0.969, 1.204)	0.162	17.2	1.014 (0.957, 1.074)	0.645	13.966	1.069 (1.035, 1.105)	5.22e-05	2200	0.24	27.4	--
VD	9q34.2	9	133257521	rs8176719	T	TC	32.917	ABO	frameshift	28.22	1.097 (1.040, 1.157)	0.000726	33.61	1.049 (0.979, 1.123)	0.176	36.92	1.020 (0.976, 1.067)	0.374	35.4	0.995 (0.919, 1.077)	0.902	45.7	1.001 (0.958, 1.046)	0.966	35.97	1.030 (1.006, 1.055)	0.0145	5520	0.089	50.5	--
VD	12q12	12	40221267	rs10748014	C	T	46.763	LRRK2	upstream	45.01	1.046 (0.997, 1.099)	0.0686	47.34	1.098 (1.028, 1.173)	0.00514	47.94	1.091 (1.045, 1.139)	7.45e-05	47.88	0.976 (0.904, 1.053)	0.526	43	1.071 (1.024, 1.119)	0.00253	46.234	1.065 (1.041, 1.090)	8.44e-08	1.78	0.1	47.8	--
VD	19p13.13	19	13234712	rs11085837	G	A	45.617	CACNA1A	intron	46.63	0.968 (0.922, 1.016)	0.19	45.04	0.955 (0.894, 1.020)	0.169	45.18	0.902 (0.863, 0.943)	4.9e-06	44.41	0.931 (0.861, 1.006)	0.0709	38.2	0.918 (0.877, 0.960)	0.000199	43.892	0.930 (0.909, 0.952)	1.75e-09	0.0733	0.25	25.3	rs10405121 (0.96)1
MIG	1p36.32	1	3155918	rs10797381	T	A	22.67	PRDM16	intron	18	1.085 (1.019, 1.155)	0.0107	22.85	1.062 (0.983, 1.148)	0.128	23.63	1.060 (1.007, 1.115)	0.0246	23.65	1.013 (0.925, 1.109)	0.782	24.5	1.075 (1.022, 1.131)	0.00528	22.526	1.065 (1.036, 1.095)	7.5e-06	316	0.79	0	rs10218452 (1.00)1, rs2651899 (0.37)2
MIG	1p36.1	1	33302206	rs933718575	A	G	0.01	A3GALT2,ZNF362	downstream	-	-	-	0.01	11.686 (1.687, 80.970)	0.0128	-	-	-	-	-	-	-	-	-	0.01	11.686 (1.687, 80.970)	0.0128	269000	1	-	--
MIG	1p34.3	1	37790755	rs71642605	T	C	25.287	MANEAL	upstream	20.71	1.023 (0.964, 1.086)	0.451	26.02	1.013 (0.941, 1.091)	0.725	25.43	0.987 (0.939, 1.038)	0.617	25.99	1.038 (0.952, 1.132)	0.4	29.4	1.028 (0.980, 1.079)	0.259	25.51	1.015 (0.988, 1.042)	0.284	5960000	0.78	0	--
MIG	1p34.2	1	42465863	rs11799356	G	A	34.232	PPCS	downstream	35.94	1.023 (0.972, 1.076)	0.39	36.5	1.099 (1.027, 1.175)	0.00605	33.96	1.033 (0.987, 1.081)	0.168	35.81	0.963 (0.889, 1.043)	0.357	28.7	1.048 (0.998, 1.100)	0.0584	34.182	1.036 (1.011, 1.062)	0.00475	99300	0.16	39.7	--
MIG	1p22.1	1	91731541	rs12070846	T	C	23.027	TGFBR3	intron	25.17	1.024 (0.968, 1.082)	0.408	23.33	1.085 (1.005, 1.171)	0.0369	23.29	1.034 (0.983, 1.088)	0.197	23.13	1.017 (0.929, 1.113)	0.712	18.9	1.040 (0.983, 1.101)	0.175	22.764	1.038 (1.010, 1.067)	0.0084	352000	0.78	0	rs11165300 (0.88)1
MIG	1p13.2	1	115135325	*rs12134493	C	A	12.03	TSPAN2	TF binding site	11.19	1.138 (1.056, 1.226)	0.000713	11.98	0.993 (0.897, 1.099)	0.885	11.47	0.970 (0.906, 1.038)	0.376	12.02	0.977 (0.868, 1.099)	0.698	13.8	1.057 (0.991, 1.126)	0.0897	12.092	1.035 (0.999, 1.072)	0.0566	2380000	0.02	65.7	rs2078371 (1.00)1, rs121344932
MIG	"	1	115286692	*rs6330	G	A	46.702	NGF	missense	49.69	1.009 (0.961, 1.060)	0.711	46.17	0.999 (0.936, 1.066)	0.976	45.34	0.997 (0.954, 1.041)	0.878	45.78	0.978 (0.906, 1.055)	0.561	47.2	1.005 (0.962, 1.050)	0.807	46.836	1.000 (0.978, 1.024)	0.97	1850000	0.97	0	--
MIG	1q21.1	1	150538184	rs6693567	T	C	26	ADAMSTL4	regulatory region	29.16	1.042 (0.988, 1.099)	0.128	26.72	1.017 (0.945, 1.094)	0.66	24.71	0.993 (0.943, 1.045)	0.786	26.55	1.042 (0.955, 1.136)	0.356	22	1.059 (1.004, 1.117)	0.0358	25.828	1.029 (1.002, 1.057)	0.0343	1450000	0.5	0	rs66935671,2
MIG	1q22	1	156480948	rs1925950	A	G	36.007	MEF2D	synonymous	36.83	1.004 (0.955, 1.056)	0.876	34.78	1.067 (0.997, 1.143)	0.062	34.22	1.034 (0.988, 1.081)	0.153	33.37	1.076 (0.993, 1.167)	0.0751	42	1.022 (0.977, 1.068)	0.341	36.24	1.031 (1.007, 1.056)	0.0119	249000	0.51	0	rs2274319 (1.00)1, rs3790455 (1.00)2
MIG	2q33.2	2	202901033	rs35212307	T	C	12.607	WDR12	missense	11.55	0.914 (0.846, 0.988)	0.0232	12.78	0.943 (0.854, 1.041)	0.245	13.21	0.989 (0.928, 1.054)	0.73	13.08	0.901 (0.803, 1.013)	0.0803	11.3	1.069 (0.998, 1.146)	0.0579	12.384	0.978 (0.944, 1.014)	0.227	435000	0.019	66.2	rs149163995 (0.99)2
MIG	2q37.1	2	233917239	rs1003540	A	G	19.417	TRPM8	upstream	21.22	0.940 (0.885, 0.999)	0.0446	19.47	0.980 (0.902, 1.065)	0.63	19.53	0.963 (0.912, 1.017)	0.174	19.66	0.933 (0.847, 1.028)	0.162	15.6	0.960 (0.904, 1.020)	0.183	19.096	0.956 (0.928, 0.985)	0.00286	60300	0.92	0	rs10166942 (1.00)1
MIG	3p24.1	3	30424073	rs4955309	C	A	31.923	TGFBR2	intergenic	32.2	1.061 (1.008, 1.118)	0.0236	32.48	1.089 (1.017, 1.167)	0.0153	33.15	1.014 (0.968, 1.061)	0.559	32.15	1.090 (1.005, 1.182)	0.0366	28.8	1.024 (0.976, 1.075)	0.334	31.756	1.044 (1.018, 1.070)	0.000684	86200	0.28	21.8	rs7371912 (0.91)1, rs7640543 (0.97)2
MIG	3p22.2	3	38894643	rs33985936	C	T	24.965	SCN11A	missense	25.43	1.022 (0.967, 1.081)	0.436	25.12	1.088 (1.010, 1.172)	0.026	25.33	1.017 (0.968, 1.069)	0.5	25.2	1.062 (0.974, 1.159)	0.173	24.2	1.063 (1.011, 1.119)	0.018	25.056	1.044 (1.016, 1.072)	0.00154	2930	0.49	0	--
MIG	3q25.2	3	154572157	rs13078967	A	C	3.52	GPR149	regulatory region	3.42	0.879 (0.764, 1.011)	0.0701	2.47	1.006 (0.816, 1.241)	0.953	3.21	0.913 (0.805, 1.037)	0.162	2.89	1.087 (0.871, 1.357)	0.46	5.15	0.997 (0.903, 1.100)	0.945	3.428	0.959 (0.901, 1.021)	0.19	7960000	0.4	1.8	rs130789671,2
MIG	4p15.1	4	35563301	rs74992952	G	A	17.882	ARAP2	intergenic	17.53	0.893 (0.836, 0.953)	0.000696	18.04	0.990 (0.909, 1.078)	0.811	17.51	0.989 (0.935, 1.047)	0.708	17.34	1.007 (0.910, 1.113)	0.898	19.8	0.979 (0.926, 1.034)	0.437	18.044	0.967 (0.938, 0.996)	0.0266	1120000	0.12	46	rs73805934 (0.92)1
MIG	6p24.1	6	12903725	rs9349379	A	G	41.933	PHACTR1	3 prime UTR	40.36	0.976 (0.929, 1.026)	0.336	40.55	0.964 (0.901, 1.030)	0.279	41.4	1.006 (0.963, 1.051)	0.788	41.06	0.930 (0.860, 1.006)	0.0711	45.3	0.915 (0.876, 0.957)	8.11e-05	41.734	0.961 (0.939, 0.984)	0.000896	18900	0.042	59.7	rs93493791,2
MIG	6q16.1	6	96610677	rs2273621	A	G	32.043	FHL5	missense	33	1.092 (1.037, 1.149)	0.000824	32.02	1.005 (0.937, 1.078)	0.88	32.61	1.049 (1.002, 1.099)	0.0391	33.33	1.064 (0.982, 1.153)	0.131	30.1	1.015 (0.968, 1.065)	0.533	32.212	1.046 (1.020, 1.072)	0.000393	747	0.23	28.2	rs11153082 (0.99)1, rs11759769 (0.55)2
MIG	6q22.31	6	121487928	rs7743275	G	A	19.868	GJA1	regulatory region	22.39	1.081 (1.023, 1.142)	0.00544	18.46	1.050 (0.967, 1.141)	0.242	20.02	0.979 (0.925, 1.036)	0.455	18.5	1.096 (0.997, 1.204)	0.0578	-	-	-	19.8425	1.041 (1.007, 1.076)	0.0173	2180000	0.055	60.5	rs28455731 (0.73)1,2
MIG	6q25.1	6	149721026	rs1359155039	TAAAAAAAA	TAAAAAAAAA	32.822	LATS1	upstream	31.87	0.929 (0.880, 0.979)	0.00638	32.71	0.976 (0.910, 1.048)	0.508	33.98	0.922 (0.879, 0.966)	0.000731	32.21	0.931 (0.856, 1.012)	0.0945	-	-	-	32.6925	0.934 (0.907, 0.963)	6.94e-06	146	0.6	0	rs9383843 (0.87)1
MIG	7p14.1	7	40367277	rs186166891	A	T	10.422	SUGCT	intron	10.18	1.010 (0.933, 1.095)	0.801	10.1	1.097 (0.987, 1.220)	0.0865	10.53	0.996 (0.928, 1.069)	0.916	9.96	1.089 (0.961, 1.235)	0.183	-	-	-	10.1925	1.029 (0.984, 1.076)	0.208	26200000	0.36	6.3	rs10234636 (0.91)1, rs4379368 (0.91)2
MIG	9q33.1	9	116479356	rs12684144	T	C	22.322	ASTN2	intron	22.38	1.044 (0.985, 1.106)	0.144	23.11	1.047 (0.969, 1.130)	0.245	22.96	0.971 (0.922, 1.023)	0.269	23.19	1.040 (0.951, 1.137)	0.395	21.3	1.003 (0.951, 1.057)	0.926	22.588	1.012 (0.984, 1.040)	0.406	17100000	0.31	15.8	rs3891689 (0.91)1, rs6478241 (0.57)2
MIG	10q23.33	10	94279840	rs2274224	G	C	41.482	PLCE1	missense	46.36	0.921 (0.877, 0.967)	0.00096	43.24	0.969 (0.907, 1.036)	0.356	40.37	1.004 (0.960, 1.049)	0.874	43.61	0.993 (0.920, 1.073)	0.867	34.5	1.021 (0.975, 1.069)	0.376	41.616	0.983 (0.960, 1.006)	0.149	285000	0.033	61.9	rs22742241, rs11187838 (1.00)2
MIG	11p15.4	11	10652192	rs4909945	C	T	32.967	MRVI1	missense	34.48	0.926 (0.880, 0.975)	0.00352	31.04	0.962 (0.896, 1.033)	0.286	32.74	1.003 (0.959, 1.050)	0.897	31.72	1.000 (inf, 0.000)	1	33.1	0.911 (0.870, 0.955)	9.29e-05	32.616	0.950 (0.926, 0.975)	8.96e-05	359	0.048	58.3	rs4910165 (1.00)1,2
MIG	12p13.32	12	4416380	rs7957385	G	A	48.637	FGF6	intergenic	49.16	0.997 (0.949, 1.047)	0.898	48.28	1.059 (0.992, 1.131)	0.0853	47.51	1.014 (0.971, 1.059)	0.525	47.21	0.923 (0.855, 0.997)	0.0405	51.3	1.017 (0.974, 1.063)	0.447	48.692	1.008 (0.985, 1.031)	0.502	63000000	0.1	48.1	rs2160875 (1.00)1, rs140668749 (1.00)2
MIG	12q13.3	12	57133500	rs11172113	T	C	42.303	LRP1	intron	47.41	0.919 (0.875, 0.965)	0.000744	41.36	0.951 (0.889, 1.016)	0.136	42.08	0.954 (0.913, 0.997)	0.0356	40.67	0.929 (0.860, 1.004)	0.0647	40.2	0.949 (0.908, 0.992)	0.0214	42.344	0.942 (0.920, 0.964)	5.27e-07	22.1	0.82	0	rs111721131,2
MIG	16p11.2	16	29813694	rs587778771	GC	GCC	0.007	PRRT2	frameshift	0.117	5.534 (3.631, 8.435)	1.73e-15	0.013	3.019 (0.283, 32.163)	0.36	-	-	-	0.0051	5.869 (0.712, 48.348)	0.1	-	-	-	0.0450333	5.446 (3.626, 8.148)	5.6e-16	6.67e-10	0.88	0	--
MIG	16q23.1	16	75289942	rs17685540	C	T	40.985	CFDP1	downstream	40.68	1.059 (1.008, 1.112)	0.0232	40.4	1.033 (0.966, 1.103)	0.345	41.43	1.025 (0.981, 1.071)	0.275	40.75	0.982 (0.908, 1.062)	0.647	42.6	1.048 (1.003, 1.095)	0.0382	41.172	1.036 (1.012, 1.060)	0.00323	67600	0.55	0	rs8046696 (0.98)1, rs77505915 (0.91)2
MIG	18q21.31	18	57494932	rs7233335	C	G	20.407	ONECUT2	downstream	19.58	0.967 (0.909, 1.028)	0.28	20.52	0.968 (0.892, 1.050)	0.433	19.05	0.985 (0.932, 1.041)	0.594	19.36	1.100 (1.001, 1.210)	0.0475	24.5	0.995 (0.945, 1.047)	0.841	20.602	0.992 (0.964, 1.020)	0.573	12000000	0.22	30	rs8087942 (0.45)1
MIG	20p11.23	20	19494370	rs3827986	G	A	24.482	SLC24A3	intron	24.34	1.074 (1.015, 1.136)	0.0125	25.47	0.995 (0.923, 1.073)	0.896	25.76	1.013 (0.965, 1.064)	0.595	25.98	1.018 (0.934, 1.110)	0.687	21.1	1.016 (0.963, 1.072)	0.555	24.53	1.026 (0.999, 1.054)	0.0631	2660000	0.46	0	rs4814864(1.00)1
MIG	21q22.11	21	34221526	rs28451064	G	A	13.642	MRPS6	regulatory region	12.6	0.957 (0.888, 1.031)	0.243	13.24	0.940 (0.852, 1.037)	0.215	13.24	0.975 (0.914, 1.040)	0.441	13.06	1.040 (0.929, 1.165)	0.497	15.3	0.977 (0.919, 1.038)	0.454	13.488	0.973 (0.941, 1.007)	0.115	4820000	0.73	0	rs284510641
MIG	22q12.2	22	30076759	rs5753008	T	C	35.622	HORMAD2	upstream	35.68	1.046 (0.995, 1.100)	0.0805	38.65	1.051 (0.983, 1.124)	0.144	37.24	1.044 (0.998, 1.091)	0.0584	38.09	1.061 (0.981, 1.147)	0.137	28	1.048 (0.998, 1.100)	0.061	35.532	1.048 (1.023, 1.074)	0.000151	3200	1	0	--
BRH	6p21.2	6	39280316	rs72854118	A	G	0.67	KCNK5	TF binding site	0.55	0.924 (0.646, 1.322)	0.666	0.75	0.941 (0.637, 1.391)	0.762	0.72	0.786 (0.596, 1.037)	0.0888	0.75	0.856 (0.539, 1.358)	0.508	0.88	1.068 (0.847, 1.346)	0.58	0.73	0.930 (0.808, 1.071)	0.314	13200000	0.57	0	--
BRH	9q21.11	9	69099647	rs34965002	G	A	43.3	FXN,TJP2	regulatory region	44.5	1.016 (0.967, 1.066)	0.537	42.7	1.034 (0.968, 1.104)	0.322	42.68	1.025 (0.981, 1.070)	0.271	43.51	1.032 (0.956, 1.115)	0.417	45.8	1.029 (0.985, 1.076)	0.196	43.838	1.026 (1.002, 1.050)	0.0312	1310000	0.99	0	rs70341791 (0.87)
BRH	10q26.13	10	122470997	rs12252027	G	T	11.4	HTRA1	intron	10.2	0.987 (0.911, 1.070)	0.759	12.4	1.027 (0.931, 1.134)	0.593	11.72	0.946 (0.884, 1.013)	0.112	11.98	1.092 (0.972, 1.226)	0.138	7.93	1.003 (0.923, 1.089)	0.952	10.846	0.994 (0.957, 1.032)	0.755	95100000	0.75	20.2	--
Table shows migraine with aura (MA) association determined by logistic regression assuming an additive model for all genome-wide significant variants from Tables 1 and 2 by cohort. EAF (Effect allele frequency) is average frequency of effect allele in the cohorts studied. Combined OR and two-sided P-value determined by inverse variance weighted meta-analysis of association results using a fixed-e…																															1. Reported in Hautakangas et al. (2022), doi: 10.1038/s41588-021-00990-0
																															2. Reported in Gormley et al. (2016), doi: 10.1038/ng.3598

## Sheet: 4-MO
Supplementary Table 4. Genome-wide significant variants and their association with migraine without aura (MO), by cohort
										Iceland GWAS			UK Biobank GWAS			Denmark GWAS			US (Intermountain) GWAS			Finngen GWAS			Combined - MO meta-analysis
										(Ncase = 4,640 Nctrl = 307,222)			(Ncase = 1,809 Nctrl = 429,129)			(Ncase = 4,396, Nctrl = 334,523)			(Ncase = 1,392, Nctrl = 56,798)			(Ncase = 4,366, Nctrl = 208,845)			(Ncase = 79,495, Nctrl = 1,259,808)
Discovery phenotype in current study	Locus	Chr	Position Hg38	Variant	OA	EA	EAF (%)	Gene	Variant annotation	Freq EA (%)	OR (95%CI)	P	Freq EA (%)	OR (95%CI)	P	Freq EA (%)	OR (95%CI)	P	Freq EA (%)	OR (95%CI)	P	Freq EA (%)	OR (95%CI)	P	Average Freq EA (%)	OR (95%CI)	Meta P	Meta P Bonf	Phet	I2	Migraine association previously reported at locus (r2 if correl ≥ 0.8 SNP )1,2
MA	16p11.2	16	29813694	rs587778771	GC	GCC	0.007	PRRT2	frameshift	0.117	1.025 (0.283, 3.712)	0.97	0.013	0.017 (0.000, 4357619.32)	0.68	-	-	-	0.0051	0.017 (0.000, 15176.02)	0.56	-	-	-	0.0450333	0.972 (0.271, 3.489)	0.97	365000	0.78	0	--
MA	19p13.13	19	13228314	rs10405121	G	A	41	CACNA1A	intron	46.71	1.028 (0.962, 1.099)	0.413	44.88	0.963 (0.816, 1.137)	0.657	44.85	0.981 (0.938, 1.027)	0.412	44.28	0.964 (0.885, 1.050)	0.4	38.4	0.975 (0.929, 1.022)	0.294	43.824	0.985 (0.958, 1.012)	0.267	33600000	0.71	0	rs104051211
MO	1q22	1	156460957	rs750439	T	C	33.9	MEF2D	downstream	33.56	1.095 (1.021, 1.174)	0.0111	33.17	1.312 (1.107, 1.554)	0.00171	32.45	1.129 (1.077, 1.182)	3.75e-07	32.36	1.106 (1.013, 1.208)	0.025	37.7	1.034 (0.986, 1.085)	0.164	33.848	1.092 (1.062, 1.123)	8.67e-10	0.0182	0.022	65.1	rs2274319 (0.64)1, rs1925950 (0.86)2
MO	2q37.1	2	233937757	rs12470426	G	A	9.136	TRPM8	intron	10.09	0.823 (0.733, 0.924)	0.000962	10.19	0.707 (0.525, 0.953)	0.0226	9.95	0.845 (0.783, 0.913)	1.87e-05	10.09	0.892 (0.775, 1.026)	0.11	5.35	0.894 (0.805, 0.992)	0.0351	9.134	0.853 (0.812, 0.897)	5.98e-10	0.0753	0.54	0	rs10166942 (0.39)1, rs10166942 (0.96)2
MO	6p24.1	6	12903725	rs9349379	A	G	41.734	PHACTR1	3 prime UTR	40.36	0.867 (0.809, 0.928)	4.03e-05	40.55	0.849 (0.716, 1.006)	0.0582	41.4	0.895 (0.855, 0.936)	1.56e-06	41.06	0.963 (0.884, 1.048)	0.377	45.3	0.917 (0.876, 0.961)	0.000287	41.734	0.904 (0.879, 0.929)	3.77e-13	7.88e-06	0.32	14.7	rs93493791,2
MO	6q16.1	6	96610677	rs2273621	A	G	32.256	FHL5	missense	33	1.093 (1.020, 1.173)	0.0123	32.02	1.147 (0.964, 1.363)	0.121	32.61	1.093 (1.043, 1.146)	0.000183	33.33	1.043 (0.955, 1.138)	0.349	30.1	1.116 (1.061, 1.173)	2.04e-05	32.212	1.096 (1.065, 1.128)	2.99e-10	0.000571	0.73	0	rs11153082 (1.00)1, rs67338227 (0.54)2
MO	12p13.32	12	4418156	rs2160875	T	C	49.058	FGF6	regulatory region	49.18	1.100 (1.030, 1.176)	0.00477	48.54	1.041 (0.884, 1.227)	0.628	47.65	1.101 (1.054, 1.151)	1.94e-05	47.42	1.040 (0.957, 1.131)	0.352	52.5	1.086 (1.037, 1.138)	0.000482	49.058	1.088 (1.059, 1.118)	8.24e-10	0.0346	0.77	0	rs21608751, rs1024905 (0.83)2
MO	12q13.3	12	57132863	rs4759276	G	A	39.912	LRP1	intron	44.87	0.924 (0.864, 0.988)	0.0212	39.12	0.794 (0.669, 0.943)	0.00847	40	0.854 (0.816, 0.894)	1.2e-11	38.57	0.882 (0.809, 0.960)	0.00384	36.9	0.923 (0.879, 0.968)	0.00105	39.892	0.889 (0.865, 0.914)	9.78e-17	1.23e-08	0.081	51.8	rs11172113 (0.97)1,2
VD	1p21.2	1	99579683	rs11166276	T	C	48.987	PALMD	TF binding site	48.85	1.018 (0.953, 1.088)	0.599	48.56	0.801 (0.679, 0.945)	0.00862	49.55	0.996 (0.952, 1.042)	0.855	48.62	0.934 (0.859, 1.015)	0.109	51.7	1.036 (0.989, 1.085)	0.135	49.456	1.000 (0.974, 1.028)	0.978	41100000	0.017	66.7	--
VD	9p21.3	9	21047562	rs77778288	A	C	12.937	HACD4,IFNB1	regulatory region	11.01	1.076 (0.970, 1.194)	0.168	13.35	0.907 (0.708, 1.161)	0.437	14.45	1.026 (0.964, 1.092)	0.423	13.82	1.062 (0.944, 1.195)	0.315	17.2	0.997 (0.938, 1.060)	0.926	13.966	1.022 (0.984, 1.061)	0.259	10900000	0.58	0	--
VD	9q34.2	9	133257521	rs8176719	T	TC	32.917	ABO	frameshift	28.22	1.080 (1.004, 1.161)	0.0392	33.61	0.906 (0.760, 1.079)	0.267	36.92	0.922 (0.880, 0.965)	0.0005	35.4	1.029 (0.944, 1.122)	0.512	45.7	1.000 (inf, 0.000)	1	35.97	0.972 (0.939, 1.006)	0.109	76100	0.0038	74.1	--
VD	12q12	12	40221267	rs10748014	C	T	46.763	LRRK2	upstream	45.01	1.004 (0.940, 1.073)	0.899	47.34	0.937 (0.795, 1.105)	0.438	47.94	0.946 (0.905, 0.988)	0.0133	47.88	1.034 (0.952, 1.122)	0.433	43	0.986 (0.941, 1.033)	0.557	46.234	0.977 (0.951, 1.004)	0.0957	2000000	0.29	18.9	--
VD	19p13.13	19	13234712	rs11085837	G	A	45.617	CACNA1A	intron	46.63	1.021 (0.956, 1.092)	0.533	45.04	0.989 (0.839, 1.167)	0.897	45.18	0.978 (0.934, 1.023)	0.326	44.41	0.956 (0.878, 1.041)	0.298	38.2	0.978 (0.932, 1.025)	0.352	43.892	0.983 (0.956, 1.010)	0.218	9140000	0.77	0	rs10405121 (0.96)1
MIG	1p36.32	1	3155918	rs10797381	T	A	22.67	PRDM16	intron	18	1.085 (0.996, 1.181)	0.0611	22.85	1.006 (0.826, 1.226)	0.951	23.63	1.120 (1.064, 1.179)	1.72e-05	23.65	1.003 (0.908, 1.108)	0.948	24.5	1.100 (1.043, 1.161)	0.000506	22.526	1.092 (1.058, 1.128)	5.25e-08	2.51	0.35	10.4	rs10218452 (1.00)1, rs2651899 (0.37)2
MIG	1p36.1	1	33302206	rs933718575	A	G	0.01	A3GALT2,ZNF362	downstream	-	-	-	0.01	0.018 (0.000, 3176766153164.509)	0.811	-	-	-	-	-	-	-	-	-	0.01	0.018 (0.000, 3176766153164.509)	0.811	17000000	1	-	--
MIG	1p34.3	1	37790755	rs71642605	T	C	25.287	MANEAL	upstream	20.71	1.054 (0.972, 1.143)	0.202	26.02	0.857 (0.707, 1.038)	0.115	25.43	1.062 (1.010, 1.117)	0.0192	25.99	1.074 (0.978, 1.178)	0.135	29.4	1.077 (1.024, 1.133)	0.0042	25.51	1.062 (1.030, 1.095)	0.000116	2430	0.27	22.6	--
MIG	1p34.2	1	42465863	rs11799356	G	A	34.232	PPCS	downstream	35.94	1.083 (1.011, 1.160)	0.0239	36.5	0.865 (0.728, 1.028)	0.0992	33.96	1.030 (0.983, 1.079)	0.21	35.81	1.072 (0.984, 1.168)	0.111	28.7	1.077 (1.023, 1.134)	0.00468	34.182	1.053 (1.023, 1.084)	0.000395	8260	0.12	45.8	--
MIG	1p22.1	1	91731541	rs12070846	T	C	23.027	TGFBR3	intron	25.17	1.082 (1.003, 1.167)	0.0411	23.33	1.106 (0.914, 1.340)	0.3	23.29	1.057 (1.004, 1.113)	0.0354	23.13	1.044 (0.947, 1.151)	0.388	18.9	1.083 (1.019, 1.149)	0.00959	22.764	1.069 (1.035, 1.104)	5.32e-05	2230	0.94	0	rs11165300 (0.88)1
MIG	1p13.2	1	115135325	*rs12134493	C	A	12.03	TSPAN2	TF binding site	11.19	1.086 (0.980, 1.205)	0.117	11.98	1.112 (0.868, 1.425)	0.399	11.47	1.134 (1.060, 1.213)	0.000254	12.02	1.053 (0.929, 1.195)	0.418	13.8	1.031 (0.964, 1.103)	0.373	12.092	1.080 (1.037, 1.125)	0.000185	7770	0.4	0.5	rs2078371 (1.00)1, rs121344932
MIG	"	1	115286692	*rs6330	G	A	46.702	NGF	missense	49.69	1.045 (0.978, 1.116)	0.196	46.17	1.011 (0.857, 1.194)	0.894	45.34	1.041 (0.996, 1.088)	0.0731	45.78	1.008 (0.927, 1.096)	0.844	47.2	1.029 (0.983, 1.078)	0.224	46.836	1.034 (1.006, 1.062)	0.0162	30900	0.96	0	--
MIG	1q21.1	1	150538184	rs6693567	T	C	26	ADAMSTL4	regulatory region	29.16	1.082 (1.006, 1.162)	0.033	26.72	1.085 (0.903, 1.304)	0.384	24.71	1.067 (1.013, 1.124)	0.0146	26.55	0.993 (0.904, 1.091)	0.879	22	1.086 (1.026, 1.149)	0.00424	25.828	1.067 (1.035, 1.101)	4.45e-05	1860	0.59	0	rs66935671,2
MIG	1q22	1	156480948	rs1925950	A	G	36.007	MEF2D	synonymous	36.83	1.084 (1.012, 1.160)	0.0216	34.78	1.169 (0.987, 1.385)	0.0714	34.22	1.123 (1.072, 1.176)	8.22e-07	33.37	1.073 (0.983, 1.171)	0.113	42	1.052 (1.004, 1.102)	0.0337	36.24	1.087 (1.058, 1.118)	2.86e-09	0.0603	0.33	12.7	rs2274319 (1.00)1, rs3790455 (1.00)2
MIG	2q33.2	2	202901033	rs35212307	T	C	12.607	WDR12	missense	11.55	0.925 (0.832, 1.029)	0.153	12.78	0.995 (0.781, 1.267)	0.967	13.21	0.975 (0.913, 1.041)	0.45	13.08	0.903 (0.797, 1.025)	0.114	11.3	0.992 (0.922, 1.068)	0.832	12.384	0.965 (0.926, 1.006)	0.0941	179000	0.67	0	rs149163995 (0.99)2
MIG	2q37.1	2	233917239	rs1003540	A	G	19.417	TRPM8	upstream	21.22	0.861 (0.792, 0.936)	0.000436	19.47	0.766 (0.615, 0.953)	0.017	19.53	0.889 (0.840, 0.941)	4.52e-05	19.66	0.929 (0.836, 1.031)	0.166	15.6	0.942 (0.883, 1.004)	0.0654	19.096	0.900 (0.869, 0.932)	4.51e-09	0.0947	0.23	28.9	rs10166942 (1.00)1
MIG	3p24.1	3	30424073	rs4955309	C	A	31.923	TGFBR2	intergenic	32.2	1.049 (0.977, 1.126)	0.184	32.48	1.061 (0.891, 1.262)	0.506	33.15	1.031 (0.984, 1.080)	0.203	32.15	1.047 (0.959, 1.143)	0.307	28.8	1.063 (1.010, 1.119)	0.0186	31.756	1.047 (1.017, 1.077)	0.00194	243000	0.94	0	rs7371912 (0.91)1, rs7640543 (0.97)2
MIG	3p22.2	3	38894643	rs33985936	C	T	24.965	SCN11A	missense	25.43	1.080 (1.002, 1.165)	0.0439	25.12	1.244 (1.037, 1.492)	0.0188	25.33	1.013 (0.962, 1.065)	0.63	25.2	1.164 (1.061, 1.278)	0.00136	24.2	1.044 (0.989, 1.101)	0.119	25.056	1.056 (1.024, 1.089)	0.000526	1000	0.033	61.8	--
MIG	3q25.2	3	154572157	rs13078967	A	C	3.52	GPR149	regulatory region	3.42	1.066 (0.889, 1.277)	0.491	2.47	0.893 (0.516, 1.546)	0.687	3.21	0.864 (0.757, 0.986)	0.03	2.89	0.892 (0.692, 1.149)	0.376	5.15	0.927 (0.835, 1.030)	0.161	3.428	0.925 (0.861, 0.993)	0.0317	1330000	0.48	0	rs130789671,2
MIG	4p15.1	4	35563301	rs74992952	G	A	17.882	ARAP2	intergenic	17.53	0.957 (0.876, 1.045)	0.324	18.04	0.903 (0.726, 1.123)	0.359	17.51	0.890 (0.838, 0.944)	0.00012	17.34	1.043 (0.936, 1.162)	0.447	19.8	0.941 (0.888, 0.998)	0.0419	18.044	0.935 (0.902, 0.968)	0.000154	6480	0.14	42.8	rs73805934 (0.92)1
MIG	6p24.1	6	12903725	rs9349379	A	G	41.933	PHACTR1	3 prime UTR	40.36	0.867 (0.809, 0.928)	4.03e-05	40.55	0.849 (0.716, 1.006)	0.0582	41.4	0.895 (0.855, 0.936)	1.56e-06	41.06	0.963 (0.884, 1.048)	0.377	45.3	0.917 (0.876, 0.961)	0.000287	41.734	0.904 (0.879, 0.929)	3.77e-13	7.88e-06	0.32	14.7	rs93493791,2
MIG	6q16.1	6	96610677	rs2273621	A	G	32.043	FHL5	missense	33	1.093 (1.020, 1.173)	0.0123	32.02	1.147 (0.964, 1.363)	0.121	32.61	1.093 (1.043, 1.146)	0.000183	33.33	1.043 (0.955, 1.138)	0.349	30.1	1.116 (1.061, 1.173)	2.04e-05	32.212	1.096 (1.065, 1.128)	2.99e-10	0.000571	0.73	0	rs11153082 (0.99)1, rs11759769 (0.55)2
MIG	6q22.31	6	121487928	rs7743275	G	A	19.868	GJA1	regulatory region	22.39	1.064 (0.986, 1.147)	0.109	18.46	1.218 (0.997, 1.488)	0.0537	20.02	1.075 (1.016, 1.137)	0.0127	18.5	1.016 (0.916, 1.127)	0.768	-	-	-	19.8425	1.068 (1.025, 1.112)	0.00158	201000	0.46	0	rs28455731 (0.73)1,2
MIG	6q25.1	6	149721026	rs1359155039	TAAAAAAAA	TAAAAAAAAA	32.822	LATS1	upstream	31.87	0.986 (0.917, 1.059)	0.694	32.71	1.020 (0.855, 1.216)	0.827	33.98	0.954 (0.909, 1.001)	0.056	32.21	0.988 (0.903, 1.081)	0.79	-	-	-	32.6925	0.970 (0.936, 1.005)	0.0931	1950000	0.78	0	rs9383843 (0.87)1
MIG	7p14.1	7	40367277	rs186166891	A	T	10.422	SUGCT	intron	10.18	1.204 (1.084, 1.338)	0.000552	10.1	1.141 (0.877, 1.484)	0.326	10.53	1.121 (1.045, 1.203)	0.00145	9.96	1.111 (0.971, 1.272)	0.127	-	-	-	10.1925	1.140 (1.082, 1.202)	9.78e-07	123	0.71	0	rs10234636 (0.91)1, rs4379368 (0.91)2
MIG	9q33.1	9	116479356	rs12684144	T	C	22.322	ASTN2	intron	22.38	1.095 (1.012, 1.184)	0.0244	23.11	1.032 (0.851, 1.252)	0.746	22.96	1.104 (1.048, 1.163)	0.000175	23.19	1.046 (0.950, 1.153)	0.359	21.3	1.039 (0.982, 1.099)	0.186	22.588	1.073 (1.039, 1.108)	1.51e-05	633	0.54	0	rs3891689 (0.91)1, rs6478241 (0.57)2
MIG	10q23.33	10	94279840	rs2274224	G	C	41.482	PLCE1	missense	46.36	0.896 (0.838, 0.957)	0.0012	43.24	0.870 (0.736, 1.028)	0.102	40.37	0.939 (0.897, 0.983)	0.00647	43.61	1.007 (0.927, 1.094)	0.867	34.5	0.963 (0.917, 1.011)	0.131	41.616	0.944 (0.919, 0.971)	4.73e-05	89.5	0.18	36.9	rs22742241, rs11187838 (1.00)2
MIG	11p15.4	11	10652192	rs4909945	C	T	32.967	MRVI1	missense	34.48	0.942 (0.878, 1.011)	0.0954	31.04	1.018 (0.853, 1.214)	0.847	32.74	0.882 (0.841, 0.925)	2.76e-07	31.72	0.941 (0.860, 1.028)	0.179	33.1	0.949 (0.904, 0.997)	0.0379	32.616	0.924 (0.898, 0.951)	7.33e-08	0.14	0.17	37.2	rs4910165 (1.00)1,2
MIG	12p13.32	12	4416380	rs7957385	G	A	48.637	FGF6	intergenic	49.16	1.101 (1.030, 1.176)	0.00467	48.28	1.054 (0.895, 1.242)	0.529	47.51	1.101 (1.054, 1.151)	1.88e-05	47.21	1.044 (0.961, 1.134)	0.313	51.3	1.090 (1.041, 1.142)	0.00027	48.692	1.090 (1.061, 1.120)	3.31e-10	0.0418	0.82	0	rs2160875 (1.00)1, rs140668749 (1.00)2
MIG	12q13.3	12	57133500	rs11172113	T	C	42.303	LRP1	intron	47.41	0.921 (0.861, 0.984)	0.015	41.36	0.843 (0.712, 0.999)	0.0481	42.08	0.863 (0.825, 0.903)	1.9e-10	40.67	0.874 (0.803, 0.951)	0.00182	40.2	0.929 (0.886, 0.974)	0.00217	42.344	0.895 (0.871, 0.920)	1.87e-15	7.85e-08	0.18	36.6	rs111721131,2
MIG	16p11.2	16	29813694	rs587778771	GC	GCC	0.007	PRRT2	frameshift	0.117	1.025 (0.283, 3.712)	0.97	0.013	0.017 (0.000, 4357619.32)	0.68	-	-	-	0.0051	0.017 (0.000, 15176.02)	0.56	-	-	-	0.0450333	0.972 (0.271, 3.489)	0.97	365000	0.78	0	--
MIG	16q23.1	16	75289942	rs17685540	C	T	40.985	CFDP1	downstream	40.68	1.024 (0.957, 1.095)	0.497	40.4	0.944 (0.798, 1.116)	0.5	41.43	1.025 (0.980, 1.072)	0.286	40.75	1.021 (0.939, 1.111)	0.621	42.6	1.082 (1.032, 1.133)	0.00102	41.172	1.041 (1.013, 1.069)	0.00397	83300	0.31	16.5	rs8046696 (0.98)1, rs77505915 (0.91)2
MIG	18q21.31	18	57494932	rs7233335	C	G	20.407	ONECUT2	downstream	19.58	0.901 (0.828, 0.981)	0.0163	20.52	1.059 (0.866, 1.294)	0.578	19.05	0.976 (0.922, 1.032)	0.392	19.36	0.993 (0.894, 1.103)	0.902	24.5	0.929 (0.880, 0.981)	0.00755	20.602	0.950 (0.919, 0.982)	0.00248	52400	0.31	16.8	rs8087942 (0.45)1
MIG	20p11.23	20	19494370	rs3827986	G	A	24.482	SLC24A3	intron	24.34	1.048 (0.970, 1.131)	0.233	25.47	1.062 (0.881, 1.279)	0.528	25.76	1.119 (1.065, 1.176)	8.6e-06	25.98	1.012 (0.921, 1.111)	0.805	21.1	1.078 (1.019, 1.141)	0.00925	24.53	1.081 (1.048, 1.115)	9.83e-07	41.3	0.34	11	rs4814864(1.00)1
MIG	21q22.11	21	34221526	rs28451064	G	A	13.642	MRPS6	regulatory region	12.6	0.911 (0.822, 1.009)	0.0744	13.24	0.755 (0.582, 0.980)	0.0344	13.24	0.870 (0.813, 0.931)	6.15e-05	13.06	1.105 (0.979, 1.247)	0.105	15.3	0.891 (0.835, 0.950)	0.000469	13.488	0.904 (0.869, 0.941)	6.67e-07	27.8	0.0077	71.2	rs284510641
MIG	22q12.2	22	30076759	rs5753008	T	C	35.622	HORMAD2	upstream	35.68	1.012 (0.945, 1.084)	0.735	38.65	1.058 (0.894, 1.251)	0.512	37.24	1.040 (0.993, 1.088)	0.0945	38.09	0.976 (0.897, 1.063)	0.581	28	1.034 (0.982, 1.089)	0.198	35.532	1.027 (0.998, 1.056)	0.0694	1460000	0.73	0	--
BRH	6p21.2	6	39280316	rs72854118	A	G	0.67	KCNK5	TF binding site	0.55	0.967 (0.614, 1.525)	0.886	0.75	1.400 (0.595, 3.293)	0.441	0.72	0.655 (0.486, 0.883)	0.00551	0.75	1.087 (0.683, 1.730)	0.725	0.88	0.933 (0.728, 1.194)	0.58	0.73	0.873 (0.743, 1.026)	0.0998	4190000	0.2	33.8	--
BRH	9q21.11	9	69099647	rs34965002	G	A	43.3	FXN,TJP2	regulatory region	44.48	1.081 (1.011, 1.155)	0.022	42.73	1.107 (0.939, 1.305)	0.227	42.68	1.045 (1.000, 1.093)	0.0509	43.51	1.019 (0.938, 1.107)	0.659	45.8	1.012 (0.966, 1.060)	0.629	43.84	1.038 (1.011, 1.067)	0.00629	264000	0.48	0	rs70341791 (0.87)
BRH	10q26.13	10	122470997	rs12252027	G	T	11.4	HTRA1	intron	10.16	0.928 (0.829, 1.038)	0.19	12.42	0.981 (0.763, 1.261)	0.879	11.72	0.941 (0.878, 1.009)	0.0874	11.98	0.893 (0.783, 1.018)	0.0913	7.93	0.971 (0.891, 1.059)	0.507	10.842	0.942 (0.901, 0.986)	0.00981	1240000	0.86	0	--
Table shows migraine without aura (MO) association determined by logistic regression assuming an additive model for all genome-wide significant variants from Tables 1 and 2 by cohort. EAF (Effect allele frequency) is average frequency of effect allele in the cohorts studied. Combined OR and two-sided P-value determined by inverse variance weighted meta-analysis of association results using a fixe…																															1. Reported in Hautakangas et al. (2022), doi: 10.1038/s41588-021-00990-0
																															2. Reported in Gormley et al. (2016), doi: 10.1038/ng.3598

## Sheet: 5-VD
Supplementary Table 5. Genome-wide significant variants and their association with headache-related visual disturbances (VD) by cohort
										Iceland GWAS			UK Biobank GWAS			Denmark GWAS			Combined - VD meta-analysis
										(Ncase = 2,471 Nctrl = 867)			(Ncase = 19,038 Nctrl = 29,271)			(Ncase = 8,788, Nctrl = 55,996)			(Ncase = 79,495, Nctrl = 1,259,808)
Discovery phenotype in current study	Locus	Chr	Position Hg38	Variant	OA	EA	EAF (%)	Gene	Variant annotation	Freq EA (%)	OR (95%CI)	P	Freq EA (%)	OR (95%CI)	P	Freq EA (%)	OR (95%CI)	P	Average Freq EA (%)	OR (95%CI)	Meta P	Meta P Bonf*	Phet	I2	Migraine association previously reported at locus (r2 if correl ≥ 0.8 SNP )1,2
MA	16p11.2	16	29813694	rs587778771	GC	GCC	0.007	PRRT2	frameshift	0.117	8.344 (1.952, 35.662)	0.00422	0.013	2.274 (0.764, 6.771)	0.14	-	-	-	0.065	3.634 (1.519, 8.696)	0.0037	1610	0.16	49.1	--
MA	19p13.13	19	13228314	rs10405121	G	A	41	CACNA1A	intron	46.71	0.883 (0.788, 0.988)	0.0306	44.88	0.917 (0.893, 0.941)	9.22e-11	44.85	0.949 (0.918, 0.981)	0.00203	45.48	0.928 (0.909, 0.947)	3.55e-13	4.47e-05	0.19	39.4	rs104051211
MO	1q22	1	156460957	rs750439	T	C	33.9	MEF2D	downstream	33.56	1.073 (0.951, 1.209)	0.252	33.17	0.972 (0.945, 0.999)	0.0408	32.45	1.009 (0.975, 1.045)	0.604	33.06	0.989 (0.968, 1.010)	0.29	6070000	0.098	56.9	rs2274319 (0.64)1, rs1925950 (0.86)2
MO	2q37.1	2	233937757	rs12470426	G	A	9.136	TRPM8	intron	10.09	0.980 (0.808, 1.190)	0.841	10.19	0.955 (0.914, 0.998)	0.0421	9.95	0.915 (0.866, 0.967)	0.00153	10.0767	0.941 (0.909, 0.973)	0.000392	49500	0.44	0	rs10166942 (0.39)1, rs10166942 (0.96)2
MO	6p24.1	6	12903725	rs9349379	A	G	41.734	PHACTR1	3 prime UTR	40.36	1.019 (0.907, 1.145)	0.749	40.55	1.018 (0.991, 1.045)	0.198	41.4	0.978 (0.946, 1.011)	0.189	40.77	1.002 (0.982, 1.023)	0.815	17100000	0.18	41.7	rs93493791,2
MO	6q16.1	6	96610677	rs2273621	A	G	32.256	FHL5	missense	33	1.059 (0.941, 1.192)	0.339	32.02	1.011 (0.984, 1.039)	0.423	32.61	1.072 (1.036, 1.110)	7.75e-05	32.5433	1.035 (1.013, 1.057)	0.00136	2580	0.032	71.1	rs11153082 (1.00)1, rs67338227 (0.54)2
MO	12p13.32	12	4418156	rs2160875	T	C	49.058	FGF6	regulatory region	49.18	0.916 (0.817, 1.026)	0.13	48.54	0.964 (0.939, 0.989)	0.00553	47.65	1.039 (1.005, 1.073)	0.0231	48.4567	0.990 (0.970, 1.010)	0.314	13200000	0.00085	85.9	rs21608751, rs1024905 (0.83)2
MO	12q13.3	12	57132863	rs4759276	G	A	39.912	LRP1	intron	44.87	1.051 (0.937, 1.178)	0.399	39.12	1.021 (0.994, 1.049)	0.133	40	0.950 (0.919, 0.983)	0.00276	41.33	0.994 (0.974, 1.015)	0.583	73500000	0.003	82.8	rs11172113 (0.97)1,2
VD	1p21.2	1	99579683	rs11166276	T	C	48.987	PALMD	TF binding site	48.85	0.914 (0.818, 1.022)	0.114	48.56	0.930 (0.906, 0.954)	4.02e-08	49.55	0.921 (0.891, 0.951)	8.22e-07	48.9867	0.926 (0.907, 0.945)	5.14e-14	2.16e-06	0.87	0	--
VD	9p21.3	9	21047562	rs77778288	A	C	12.937	HACD4,IFNB1	regulatory region	11.01	1.173 (0.977, 1.409)	0.0875	13.35	1.095 (1.054, 1.138)	3.43e-06	14.45	1.094 (1.045, 1.146)	0.00012	12.9367	1.097 (1.065, 1.129)	4.85e-10	0.0204	0.76	0	--
VD	9q34.2	9	133257521	rs8176719	T	TC	32.917	ABO	frameshift	28.22	0.982 (0.869, 1.111)	0.778	33.61	1.101 (1.071, 1.132)	6.27e-12	36.92	1.059 (1.024, 1.095)	0.000771	32.9167	1.081 (1.059, 1.104)	3.04e-13	1.16e-07	0.065	63.3	--
VD	12q12	12	40221267	rs10748014	C	T	46.763	LRRK2	upstream	45.01	1.196 (1.067, 1.339)	0.00202	47.34	1.077 (1.050, 1.106)	1.95e-08	47.94	1.056 (1.022, 1.091)	0.000965	46.7633	1.073 (1.052, 1.094)	5.57e-12	0.000116	0.11	55.5	--
VD	19p13.13	19	13234712	rs11085837	G	A	45.617	CACNA1A	intron	46.63	0.878 (0.784, 0.983)	0.0236	45.04	0.915 (0.892, 0.940)	3.58e-11	45.18	0.948 (0.917, 0.980)	0.00147	45.6167	0.926 (0.907, 0.945)	8.76e-14	3.68e-06	0.18	41.9	rs10405121 (0.96)1
MIG	1p36.32	1	3155918	rs10797381	T	A	22.67	PRDM16	intron	18	0.993 (0.863, 1.144)	0.927	22.85	1.004 (0.973, 1.035)	0.808	23.63	1.066 (1.026, 1.108)	0.00116	21.4933	1.027 (1.003, 1.051)	0.03	1250000	0.052	66.2	rs10218452 (1.00)1, rs2651899 (0.37)2
MIG	1p36.1	1	33302206	rs933718575	A	G	0.01	A3GALT2,ZNF362	downstream	-	-	-	0.01	3.009 (0.586, 15.451)	0.187	-	-	-	0.01	3.009 (0.586, 15.451)	0.187	3930000	1	-	--
MIG	1p34.3	1	37790755	rs71642605	T	C	25.287	MANEAL	upstream	20.71	1.055 (0.918, 1.213)	0.449	26.02	0.987 (0.958, 1.017)	0.385	25.43	0.998 (0.962, 1.035)	0.898	24.0533	0.993 (0.970, 1.016)	0.533	11200000	0.62	0	--
MIG	1p34.2	1	42465863	rs11799356	G	A	34.232	PPCS	downstream	35.94	0.938 (0.836, 1.052)	0.275	36.5	0.984 (0.957, 1.010)	0.227	33.96	1.044 (1.009, 1.080)	0.0144	35.4667	1.004 (0.983, 1.025)	0.725	15200000	0.014	76.5	--
MIG	1p22.1	1	91731541	rs12070846	T	C	23.027	TGFBR3	intron	25.17	0.966 (0.848, 1.099)	0.595	23.33	1.015 (0.985, 1.047)	0.333	23.29	1.034 (0.996, 1.075)	0.0828	23.93	1.021 (0.997, 1.045)	0.0868	3640000	0.52	0	rs11165300 (0.88)1
MIG	1p13.2	1	115135325	*rs12134493	C	A	12.03	TSPAN2	TF binding site	11.19	1.123 (0.944, 1.336)	0.189	11.98	0.995 (0.957, 1.035)	0.813	11.47	1.008 (0.958, 1.061)	0.759	11.5467	1.004 (0.973, 1.035)	0.819	34400000	0.4	0	rs2078371 (1.00)1, rs121344932
MIG	"	1	115286692	*rs6330	G	A	46.702	NGF	missense	49.69	0.982 (0.878, 1.098)	0.747	46.17	1.021 (0.995, 1.048)	0.12	45.34	1.023 (0.990, 1.057)	0.176	47.0667	1.020 (1.000, 1.041)	0.0491	93300	0.79	0	--
MIG	1q21.1	1	150538184	rs6693567	T	C	26	ADAMSTL4	regulatory region	29.16	0.949 (0.840, 1.071)	0.393	26.72	0.991 (0.963, 1.021)	0.56	24.71	1.001 (0.964, 1.041)	0.943	26.8633	0.993 (0.971, 1.016)	0.566	23800000	0.69	0	rs66935671,2
MIG	1q22	1	156480948	rs1925950	A	G	36.007	MEF2D	synonymous	36.83	1.030 (0.916, 1.158)	0.623	34.78	0.967 (0.941, 0.993)	0.0144	34.22	1.028 (0.994, 1.064)	0.109	35.2767	0.991 (0.971, 1.012)	0.418	8750000	0.017	75.4	rs2274319 (1.00)1, rs3790455 (1.00)2
MIG	2q33.2	2	202901033	rs35212307	T	C	12.607	WDR12	missense	11.55	0.786 (0.657, 0.940)	0.00839	12.78	0.975 (0.938, 1.014)	0.211	13.21	0.993 (0.947, 1.042)	0.781	12.5133	0.976 (0.948, 1.006)	0.117	222000	0.047	67.4	rs149163995 (0.99)2
MIG	2q37.1	2	233917239	rs1003540	A	G	19.417	TRPM8	upstream	21.22	1.038 (0.901, 1.195)	0.608	19.47	0.982 (0.950, 1.015)	0.288	19.53	0.947 (0.909, 0.987)	0.00922	20.0733	0.970 (0.945, 0.995)	0.0195	409000	0.26	26.2	rs10166942 (1.00)1
MIG	3p24.1	3	30424073	rs4955309	C	A	31.923	TGFBR2	intergenic	32.2	0.971 (0.863, 1.093)	0.626	32.48	1.004 (0.977, 1.032)	0.791	33.15	1.026 (0.992, 1.062)	0.138	32.61	1.011 (0.990, 1.033)	0.306	38500000	0.48	0	rs7371912 (0.91)1, rs7640543 (0.97)2
MIG	3p22.2	3	38894643	rs33985936	C	T	24.965	SCN11A	missense	25.43	0.980 (0.863, 1.114)	0.763	25.12	1.024 (0.994, 1.055)	0.116	25.33	1.020 (0.983, 1.059)	0.3	25.2933	1.021 (0.998, 1.045)	0.0732	140000	0.81	0	--
MIG	3q25.2	3	154572157	rs13078967	A	C	3.52	GPR149	regulatory region	3.42	1.099 (0.784, 1.540)	0.583	2.47	1.023 (0.939, 1.116)	0.6	3.21	0.940 (0.855, 1.034)	0.204	3.03333	0.989 (0.929, 1.053)	0.721	30200000	0.36	3	rs130789671,2
MIG	4p15.1	4	35563301	rs74992952	G	A	17.882	ARAP2	intergenic	17.53	0.863 (0.742, 1.003)	0.055	18.04	1.000 (0.981, 1.020)	0.992	17.51	0.992 (0.951, 1.035)	0.717	17.6933	0.997 (0.979, 1.014)	0.715	24500000	0.16	45.7	rs73805934 (0.92)1
MIG	6p24.1	6	12903725	rs9349379	A	G	41.933	PHACTR1	3 prime UTR	40.36	1.019 (0.907, 1.145)	0.749	40.55	1.018 (0.991, 1.045)	0.198	41.4	0.978 (0.946, 1.011)	0.189	40.77	1.002 (0.982, 1.023)	0.815	17100000	0.18	41.7	rs93493791,2
MIG	6q16.1	6	96610677	rs2273621	A	G	32.043	FHL5	missense	33	1.059 (0.941, 1.192)	0.339	32.02	1.011 (0.984, 1.039)	0.423	32.61	1.072 (1.036, 1.110)	7.75e-05	32.5433	1.035 (1.013, 1.057)	0.00136	2580	0.032	71.1	rs11153082 (0.99)1, rs11759769 (0.55)2
MIG	6q22.31	6	121487928	rs7743275	G	A	19.868	GJA1	regulatory region	22.39	0.993 (0.875, 1.127)	0.915	18.46	1.024 (0.991, 1.058)	0.162	20.02	0.976 (0.935, 1.018)	0.252	20.29	1.005 (0.980, 1.031)	0.704	88400000	0.21	36.2	rs28455731 (0.73)1,2
MIG	6q25.1	6	149721026	rs1359155039	TAAAAAAAA	TAAAAAAAAA	32.822	LATS1	upstream	31.87	0.937 (0.829, 1.059)	0.298	32.71	0.967 (0.940, 0.994)	0.0187	33.98	0.946 (0.913, 0.980)	0.00222	32.8533	0.958 (0.938, 0.979)	0.000111	2320	0.6	0	rs9383843 (0.87)1
MIG	7p14.1	7	40367277	rs186166891	A	T	10.422	SUGCT	intron	10.18	0.913 (0.760, 1.097)	0.333	10.1	0.994 (0.952, 1.038)	0.791	10.53	1.018 (0.966, 1.073)	0.504	10.27	1.001 (0.968, 1.034)	0.969	122000000	0.48	0	rs10234636 (0.91)1, rs4379368 (0.91)2
MIG	9q33.1	9	116479356	rs12684144	T	C	22.322	ASTN2	intron	22.38	0.868 (0.760, 0.991)	0.0365	23.11	0.956 (0.927, 0.985)	0.00334	22.96	0.964 (0.927, 1.002)	0.0657	22.8167	0.956 (0.934, 0.979)	0.000168	7070	0.33	9.9	rs3891689 (0.91)1, rs6478241 (0.57)2
MIG	10q23.33	10	94279840	rs2274224	G	C	41.482	PLCE1	missense	46.36	0.989 (0.884, 1.107)	0.85	43.24	1.041 (1.014, 1.069)	0.00247	40.37	0.980 (0.948, 1.012)	0.22	43.3233	1.016 (0.996, 1.037)	0.122	234000	0.016	75.9	rs22742241, rs11187838 (1.00)2
MIG	11p15.4	11	10652192	rs4909945	C	T	32.967	MRVI1	missense	34.48	1.074 (0.953, 1.211)	0.241	31.04	1.008 (0.980, 1.037)	0.589	32.74	0.976 (0.943, 1.011)	0.179	32.7533	0.998 (0.976, 1.019)	0.832	1590000	0.18	41.6	rs4910165 (1.00)1,2
MIG	12p13.32	12	4416380	rs7957385	G	A	48.637	FGF6	intergenic	49.16	0.915 (0.817, 1.026)	0.127	48.28	0.965 (0.940, 0.990)	0.00698	47.51	1.040 (1.006, 1.074)	0.0191	48.3167	0.991 (0.971, 1.011)	0.367	46300000	0.00079	86	rs2160875 (1.00)1, rs140668749 (1.00)2
MIG	12q13.3	12	57133500	rs11172113	T	C	42.303	LRP1	intron	47.41	1.059 (0.944, 1.186)	0.328	41.36	1.017 (0.990, 1.045)	0.211	42.08	0.950 (0.919, 0.982)	0.00221	43.6167	0.992 (0.972, 1.013)	0.451	18900000	0.0035	82.3	rs111721131,2
MA	16p11.2	16	29813694	rs587778771	GC	GCC	0.007	PRRT2	frameshift	0.117	8.344 (1.952, 35.662)	0.00422	0.013	2.274 (0.764, 6.771)	0.14	-	-	-	0.065	3.634 (1.519, 8.696)	0.0037	1610	0.16	49.1	--
MIG	16q23.1	16	75289942	rs17685540	C	T	40.985	CFDP1	downstream	40.68	0.932 (0.832, 1.045)	0.23	40.4	1.039 (1.012, 1.067)	0.00418	41.43	1.039 (1.005, 1.074)	0.0241	40.8367	1.036 (1.015, 1.057)	0.00074	15500	0.19	40.2	rs8046696 (0.98)1, rs77505915 (0.91)2
MIG	18q21.31	18	57494932	rs7233335	C	G	20.407	ONECUT2	downstream	19.58	1.089 (0.939, 1.262)	0.261	20.52	1.034 (1.001, 1.067)	0.0448	19.05	0.956 (0.917, 0.997)	0.0351	19.7167	1.006 (0.981, 1.032)	0.624	13100000	0.0087	78.9	rs8087942 (0.45)1
MIG	20p11.23	20	19494370	rs3827986	G	A	24.482	SLC24A3	intron	24.34	1.047 (0.919, 1.192)	0.49	25.47	0.973 (0.944, 1.002)	0.0672	25.76	1.041 (1.004, 1.081)	0.0313	25.19	1.000 (0.978, 1.024)	0.966	40500000	0.015	76.4	rs4814864(1.00)1
MIG	21q22.11	21	34221526	rs28451064	G	A	13.642	MRPS6	regulatory region	12.6	1.101 (0.923, 1.314)	0.286	13.24	1.022 (0.983, 1.063)	0.268	13.24	0.983 (0.936, 1.033)	0.498	13.0267	1.010 (0.980, 1.040)	0.534	22500000	0.3	18	rs284510641
MIG	22q12.2	22	30076759	rs5753008	T	C	35.622	HORMAD2	upstream	35.68	0.906 (0.806, 1.018)	0.0959	38.65	1.035 (1.008, 1.063)	0.0118	37.24	1.053 (1.019, 1.089)	0.00236	37.19	1.037 (1.016, 1.059)	0.000446	9340	0.049	66.8	--
BRH	6p21.2	6	39280316	rs72854118	A	G	0.67	KCNK5	TF binding site	0.55	1.137 (0.447, 2.892)	0.788	0.75	1.126 (0.953, 1.332)	0.164	0.72	0.781 (0.637, 0.956)	0.0167	0.673333	0.974 (0.857, 1.107)	0.681	29800000	0.023	73.6	--
BRH	9q21.11	9	69099647	rs34965002	G	A	43.3	FXN,TJP2	regulatory region	44.48	0.996 (0.891, 1.113)	0.941	42.73	1.015 (0.989, 1.042)	0.269	42.68	1.031 (0.997, 1.064)	0.0778	43.2967	1.020 (1.000, 1.041)	0.0554	2260000	0.72	0	rs70341791 (0.87)
BRH	10q26.13	10	122470997	rs12252027	G	T	11.4	HTRA1	intron	10.16	1.044 (0.862, 1.266)	0.659	12.42	1.031 (0.990, 1.073)	0.139	11.72	0.926 (0.880, 0.975)	0.00318	11.4333	0.991 (0.960, 1.022)	0.563	78500000	0.0046	81.4	--
Table shows headache-related visual disturbances (VD) association determined by logistic regression assuming an additive model for all genome-wide significant variants from Tables 1 and 2 by cohort. EAF (Effect allele frequency) is average frequency of effect allele in the cohorts studied. Combined OR and two-sided P-value determined by inverse variance weighted meta-analysis of association resul…																									1. Reported in Hautakangas et al. (2022), doi: 10.1038/s41588-021-00990-0
																									2. Reported in Gormley et al. (2016), doi: 10.1038/ng.3598

## Sheet: 6-BR headaches
Supplementary Table 6. Genome-wide significant variants and their association with bad and recurrent headaches (BRH) by cohort
										Iceland GWAS			UK Biobank GWAS			Denmark GWAS			Combined - Bad and recurrent headache meta-analysis
										(Ncase = 1,249 Nctrl = 8,360)			(Ncase = 48,8162 Nctrl = 98,250)			(Ncase =1,738, Nctrl = 17,122)			(Ncase = 51,830, Nctrl = 123,732)
Discovery phenotype in current study	Locus	Chr	Position Hg38	Variant	OA	EA	EAF (%)	Gene	Variant annotation	Freq EA (%)	OR (95%CI)	P	Freq EA (%)	OR (95%CI)	P	Freq EA (%)	OR (95%CI)	P	Average Freq EA (%)	OR (95%CI)	Meta P	Meta P Bonf*	Phet	I2	Migraine association previously reported at locus (r2 if correl ≥ 0.8 SNP )1,2
MA	16p11.2	16	29813694	rs587778771	GC	GCC	0.007	PRRT2	frameshift	0.117	5.276 (2.104, 13.227)	0.000394	0.013	1.981 (0.857, 4.581)	0.11	--	--	--	0.065	3.091 (1.664, 5.742)	0.00036	150	0.12	58	--
MA	19p13.13	19	13228314	rs10405121	G	A	41	CACNA1A	intron	46.71	1.016 (0.931, 1.110)	0.716	44.88	0.970 (0.955, 0.986)	0.000239	44.85	0.928 (0.863, 0.996)	0.0395	45.48	0.970 (0.955, 0.985)	9.28e-05	11700	0.27	22.8	rs104051211
MO	1q22	1	156460957	rs750439	T	C	33.9	MEF2D	downstream	33.56	1.058 (0.965, 1.159)	0.229	33.17	1.061 (1.043, 1.079)	6.41e-12	32.45	1.090 (1.011, 1.175)	0.0241	33.06	1.062 (1.045, 1.080)	2.92e-13	6.14e-06	0.79	0	rs2274319 (0.64)1, rs1925950 (0.86)2
MO	2q37.1	2	233937757	rs12470426	G	A	9.136	TRPM8	intron	10.09	0.834 (0.717, 0.970)	0.0182	10.19	0.915 (0.891, 0.940)	7.31e-11	9.95	0.932 (0.826, 1.051)	0.253	10.0767	0.914 (0.891, 0.937)	4.77e-12	0.000601	0.46	0	rs10166942 (0.39)1, rs10166942 (0.96)2
MO	6p24.1	6	12903725	rs9349379	A	G	41.734	PHACTR1	3 prime UTR	40.36	0.882 (0.806, 0.965)	0.00626	40.55	0.922 (0.908, 0.938)	2.62e-22	41.4	0.908 (0.844, 0.976)	0.00884	40.77	0.921 (0.906, 0.935)	3.24e-25	6.81e-18	0.59	0	rs93493791,2
MO	6q16.1	6	96610677	rs2273621	A	G	32.256	FHL5	missense	33	1.143 (1.043, 1.253)	0.00441	32.02	1.089 (1.071, 1.108)	6.29e-23	32.61	0.980 (0.908, 1.057)	0.602	32.5433	1.086 (1.068, 1.104)	6.24e-23	1.19e-16	0.015	76	rs11153082 (1.00)1, rs67338227 (0.54)2
MO	12p13.32	12	4418156	rs2160875	T	C	49.058	FGF6	regulatory region	49.18	1.101 (1.007, 1.203)	0.0341	48.54	1.054 (1.037, 1.071)	1.08e-10	47.65	0.991 (0.923, 1.064)	0.797	48.4567	1.052 (1.036, 1.069)	7.41e-11	0.00311	0.15	47.4	rs21608751, rs1024905 (0.83)2
MO	12q13.3	12	57132863	rs4759276	G	A	39.912	LRP1	intron	44.87	0.907 (0.830, 0.991)	0.0311	39.12	0.904 (0.889, 0.919)	2.25e-33	40	0.925 (0.860, 0.994)	0.0335	41.33	0.905 (0.891, 0.920)	2.66e-35	3.35e-27	0.84	0	rs11172113 (0.97)1,2
VD	1p21.2	1	99579683	rs11166276	T	C	48.987	PALMD	TF binding site	48.85	1.011 (0.926, 1.104)	0.807	48.56	0.992 (0.976, 1.008)	0.312	49.55	0.987 (0.919, 1.060)	0.711	48.9867	0.992 (0.977, 1.007)	0.313	13100000	0.9	0	--
VD	9p21.3	9	21047562	rs77778288	A	C	12.937	HACD4,IFNB1	regulatory region	11.01	1.025 (0.892, 1.177)	0.727	13.35	0.989 (0.966, 1.013)	0.369	14.45	1.089 (0.987, 1.201)	0.0891	12.9367	0.995 (0.973, 1.018)	0.68	28500000	0.16	45.2	--
VD	9q34.2	9	133257521	rs8176719	T	TC	32.917	ABO	frameshift	28.22	1.049 (0.953, 1.154)	0.33	33.61	1.024 (1.007, 1.042)	0.00501	36.92	1.046 (0.973, 1.126)	0.223	32.9167	1.026 (1.010, 1.043)	0.00175	666	0.77	0	--
VD	12q12	12	40221267	rs10748014	C	T	46.763	LRRK2	upstream	45.01	1.023 (0.936, 1.118)	0.623	47.34	1.008 (0.992, 1.025)	0.311	47.94	1.024 (0.954, 1.099)	0.508	46.7633	1.010 (0.994, 1.025)	0.229	4800000	0.88	0	--
VD	19p13.13	19	13234712	rs11085837	G	A	45.617	CACNA1A	intron	46.63	1.024 (0.938, 1.119)	0.597	45.04	0.973 (0.958, 0.989)	0.000884	45.18	0.936 (0.871, 1.005)	0.0686	45.6167	0.973 (0.958, 0.988)	0.000475	20000	0.3	18	rs10405121 (0.96)1
MIG	1p36.32	1	3155918	rs10797381	T	A	22.67	PRDM16	intron	18	1.014 (0.904, 1.137)	0.818	22.85	1.077 (1.057, 1.098)	2.36e-14	23.63	1.042 (0.958, 1.133)	0.334	21.4933	1.074 (1.054, 1.094)	3.17e-14	1.33e-06	0.46	0	rs10218452 (1.00)1, rs2651899 (0.37)2
MIG	1p36.1	1	33302206	rs933718575	A	G	0.01	A3GALT2,ZNF362	downstream	--	--	--	0.01	1.253 (0.432, 3.637)	0.678	--	--	--	0.01	1.253 (0.432, 3.637)	0.678	14200000	1	--	--
MIG	1p34.3	1	37790755	rs71642605	T	C	25.287	MANEAL	upstream	20.71	0.978 (0.878, 1.090)	0.686	26.02	1.004 (0.986, 1.022)	0.688	25.43	1.005 (0.927, 1.088)	0.912	24.0533	1.003 (0.986, 1.021)	0.73	15300000	0.9	0	--
MIG	1p34.2	1	42465863	rs11799356	G	A	34.232	PPCS	downstream	35.94	0.989 (0.902, 1.084)	0.809	36.5	1.033 (1.016, 1.051)	0.000102	33.96	1.118 (1.039, 1.204)	0.00303	35.4667	1.036 (1.019, 1.052)	1.5e-05	315	0.074	61.5	--
MIG	1p22.1	1	91731541	rs12070846	T	C	23.027	TGFBR3	intron	25.17	1.037 (0.939, 1.144)	0.475	23.33	1.034 (1.015, 1.054)	0.00042	23.29	1.001 (0.923, 1.086)	0.977	23.93	1.033 (1.014, 1.052)	0.000434	18200	0.74	0	rs11165300 (0.88)1
MIG	1p13.2	1	115135325	*rs12134493	C	A	12.03	TSPAN2	TF binding site	11.19	1.163 (1.014, 1.333)	0.0303	11.98	1.123 (1.096, 1.151)	1.21e-20	11.47	1.156 (1.039, 1.286)	0.00789	11.5467	1.126 (1.100, 1.152)	4.1e-23	1.72e-15	0.78	0	rs2078371 (1.00)1, rs121344932
MIG	"	1	115286692	*rs6330	G	A	46.702	NGF	missense	49.69	1.122 (1.028, 1.225)	0.00975	46.17	1.022 (1.006, 1.039)	0.00658	45.34	1.030 (0.960, 1.105)	0.411	47.0667	1.026 (1.010, 1.042)	0.00119	2260	0.12	52.7	--
MIG	1q21.1	1	150538184	rs6693567	T	C	26	ADAMSTL4	regulatory region	29.16	1.084 (0.985, 1.192)	0.0993	26.72	1.031 (1.013, 1.050)	0.000832	24.71	1.071 (0.986, 1.164)	0.103	26.8633	1.035 (1.017, 1.053)	0.000118	4950	0.42	0	rs66935671,2
MIG	1q22	1	156480948	rs1925950	A	G	36.007	MEF2D	synonymous	36.83	1.072 (0.980, 1.172)	0.127	34.78	1.065 (1.048, 1.083)	1.25e-13	34.22	1.100 (1.022, 1.184)	0.0114	35.2767	1.067 (1.050, 1.084)	2.12e-15	4.44e-08	0.7	0	rs2274319 (1.00)1, rs3790455 (1.00)2
MIG	2q33.2	2	202901033	rs35212307	T	C	12.607	WDR12	missense	11.55	0.941 (0.818, 1.082)	0.391	12.78	0.954 (0.931, 0.977)	0.00011	13.21	0.952 (0.857, 1.057)	0.354	12.5133	0.954 (0.932, 0.976)	4.81e-05	91.7	0.98	0	rs149163995 (0.99)2
MIG	2q37.1	2	233917239	rs1003540	A	G	19.417	TRPM8	upstream	21.22	0.914 (0.820, 1.019)	0.105	19.47	0.912 (0.894, 0.931)	9.24e-19	19.53	0.914 (0.835, 1.001)	0.0519	20.0733	0.913 (0.895, 0.931)	3.61e-20	7.57e-13	1	0	rs10166942 (1.00)1
MIG	3p24.1	3	30424073	rs4955309	C	A	31.923	TGFBR2	intergenic	32.2	1.039 (0.947, 1.141)	0.419	32.48	1.017 (1.000, 1.034)	0.0566	33.15	1.119 (1.039, 1.204)	0.0029	32.61	1.022 (1.006, 1.039)	0.00849	1070000	0.044	67.9	rs7371912 (0.91)1, rs7640543 (0.97)2
MIG	3p22.2	3	38894643	rs33985936	C	T	24.965	SCN11A	missense	25.43	1.120 (1.014, 1.236)	0.0248	25.12	1.029 (1.011, 1.048)	0.00196	25.33	0.987 (0.910, 1.071)	0.759	25.2933	1.030 (1.012, 1.048)	0.000955	1820	0.15	47.4	--
MIG	3q25.2	3	154572157	rs13078967	A	C	3.52	GPR149	regulatory region	3.42	0.946 (0.742, 1.205)	0.652	2.47	0.877 (0.833, 0.924)	6.87e-07	3.21	0.978 (0.799, 1.197)	0.831	3.03333	0.886 (0.843, 0.930)	1.21e-06	50.7	0.51	0	rs130789671,2
MIG	4p15.1	4	35563301	rs74992952	G	A	17.882	ARAP2	intergenic	17.53	0.858 (0.761, 0.968)	0.0125	18.04	0.953 (0.934, 0.973)	6.26e-06	17.51	0.967 (0.881, 1.062)	0.483	17.6933	0.951 (0.932, 0.970)	8.96e-07	37.6	0.22	33.2	rs73805934 (0.92)1
MIG	6p24.1	6	12903725	rs9349379	A	G	41.933	PHACTR1	3 prime UTR	40.36	0.882 (0.806, 0.965)	0.00626	40.55	0.922 (0.908, 0.938)	2.62e-22	41.4	0.908 (0.844, 0.976)	0.00884	40.77	0.921 (0.906, 0.935)	3.24e-25	6.81e-18	0.59	0	rs93493791,2
MIG	6q16.1	6	96610677	rs2273621	A	G	32.043	FHL5	missense	33	1.143 (1.043, 1.253)	0.00441	32.02	1.089 (1.071, 1.108)	6.29e-23	32.61	0.980 (0.908, 1.057)	0.602	32.5433	1.086 (1.068, 1.104)	6.24e-23	1.19e-16	0.015	76	rs11153082 (0.99)1, rs11759769 (0.55)2
MIG	6q22.31	6	121487928	rs7743275	G	A	19.868	GJA1	regulatory region	22.39	1.104 (1.005, 1.212)	0.039	18.46	1.059 (1.038, 1.081)	2.45e-08	20.02	0.984 (0.898, 1.079)	0.735	20.29	1.058 (1.037, 1.078)	1.32e-08	1.66	0.21	36.8	rs28455731 (0.73)1,2
MIG	6q25.1	6	149721026	rs1359155039	TAAAAAAAA	TAAAAAAAAA	32.822	LATS1	upstream	31.87	0.911 (0.828, 1.002)	0.0548	32.71	0.972 (0.956, 0.989)	0.00134	33.98	0.940 (0.871, 1.015)	0.113	32.8533	0.969 (0.953, 0.985)	0.000172	3610	0.3	15.9	rs9383843 (0.87)1
MIG	7p14.1	7	40367277	rs186166891	A	T	10.422	SUGCT	intron	10.18	1.058 (0.916, 1.223)	0.444	10.1	1.051 (1.024, 1.080)	0.000215	10.53	1.036 (0.924, 1.162)	0.545	10.27	1.051 (1.024, 1.078)	0.000134	16900	0.97	0	rs10234636 (0.91)1, rs4379368 (0.91)2
MIG	9q33.1	9	116479356	rs12684144	T	C	22.322	ASTN2	intron	22.38	1.085 (0.978, 1.205)	0.123	23.11	1.056 (1.036, 1.076)	1.75e-08	22.96	1.041 (0.957, 1.132)	0.352	22.8167	1.056 (1.037, 1.075)	4.01e-09	0.168	0.83	0	rs3891689 (0.91)1, rs6478241 (0.57)2
MIG	10q23.33	10	94279840	rs2274224	G	C	41.482	PLCE1	missense	46.36	0.888 (0.814, 0.969)	0.00767	43.24	0.951 (0.936, 0.967)	1.37e-09	40.37	0.983 (0.915, 1.056)	0.633	43.3233	0.951 (0.936, 0.966)	1.62e-10	0.000309	0.2	37	rs22742241, rs11187838 (1.00)2
MIG	11p15.4	11	10652192	rs4909945	C	T	32.967	MRVI1	missense	34.48	0.905 (0.825, 0.993)	0.0348	31.04	0.934 (0.918, 0.950)	7.41e-15	32.74	0.886 (0.821, 0.956)	0.00171	32.7533	0.931 (0.915, 0.946)	1.54e-17	2.94e-11	0.35	5.6	rs4910165 (1.00)1,2
MIG	12p13.32	12	4416380	rs7957385	G	A	48.637	FGF6	intergenic	49.16	1.101 (1.007, 1.203)	0.0336	48.28	1.054 (1.037, 1.071)	1.34e-10	47.51	0.987 (0.919, 1.059)	0.715	48.3167	1.052 (1.036, 1.068)	1.06e-10	0.0133	0.12	52.1	rs2160875 (1.00)1, rs140668749 (1.00)2
MIG	12q13.3	12	57133500	rs11172113	T	C	42.303	LRP1	intron	47.41	0.882 (0.807, 0.964)	0.00563	41.36	0.904 (0.889, 0.918)	2.8e-34	42.08	0.931 (0.867, 1.001)	0.0521	43.6167	0.904 (0.890, 0.918)	1.44e-36	6.02e-29	0.62	0	rs111721131,2
MIG	16p11.2	16	29813694	rs587778771	GC	GCC	0.007	PRRT2	frameshift	0.117	5.276 (2.104, 13.227)	0.000394	0.013	1.981 (0.857, 4.581)	0.11	--	--	--	0.065	3.091 (1.664, 5.742)	0.00036	150	0.12	58	--
MIG	16q23.1	16	75289942	rs17685540	C	T	40.985	CFDP1	downstream	40.68	0.973 (0.891, 1.064)	0.551	40.4	1.023 (1.007, 1.040)	0.00519	41.43	1.004 (0.934, 1.079)	0.922	40.8367	1.021 (1.005, 1.037)	0.00937	197000	0.49	0	rs8046696 (0.98)1, rs77505915 (0.91)2
MIG	18q21.31	18	57494932	rs7233335	C	G	20.407	ONECUT2	downstream	19.58	0.934 (0.836, 1.044)	0.229	20.52	0.962 (0.944, 0.982)	0.000149	19.05	0.909 (0.829, 0.996)	0.0409	19.7167	0.959 (0.941, 0.978)	1.84e-05	386	0.44	0	rs8087942 (0.45)1
MIG	20p11.23	20	19494370	rs3827986	G	A	24.482	SLC24A3	intron	24.34	1.106 (0.999, 1.225)	0.0524	25.47	1.051 (1.032, 1.071)	7.22e-08	25.76	0.940 (0.866, 1.020)	0.135	25.19	1.048 (1.029, 1.066)	2.12e-07	8.88	0.018	75.3	rs4814864(1.00)1
MIG	21q22.11	21	34221526	rs28451064	G	A	13.642	MRPS6	regulatory region	12.6	1.034 (0.907, 1.179)	0.613	13.24	0.945 (0.923, 0.967)	2.57e-06	13.24	0.944 (0.848, 1.051)	0.291	13.0267	0.947 (0.926, 0.969)	3.19e-06	134	0.41	0	rs284510641
MIG	22q12.2	22	30076759	rs5753008	T	C	35.622	HORMAD2	upstream	35.68	1.033 (0.942, 1.132)	0.492	38.65	1.008 (0.991, 1.024)	0.35	37.24	0.991 (0.922, 1.066)	0.806	37.19	1.008 (0.992, 1.024)	0.336	7050000	0.79	0	--
BRH	6p21.2	6	39280316	rs72854118	A	G	0.67	KCNK5	TF binding site	0.55	0.268 (0.103, 0.695)	0.00674	0.75	0.709 (0.643, 0.781)	3.53e-12	0.72	0.577 (0.351, 0.946)	0.0294	0.673333	0.697 (0.634, 0.766)	7.57e-14	3.18e-06	0.1	56	--
BRH	9q21.11	9	69099647	rs34965002	G	A	43.3	FXN,TJP2	regulatory region	44.48	1.025 (0.939, 1.119)	0.579	42.73	1.060 (1.043, 1.077)	1.4e-12	42.68	0.995 (0.927, 1.067)	0.879	43.2967	1.056 (1.039, 1.072)	6.59e-12	0.000277	0.18	41.1	rs70341791 (0.87)
BRH	10q26.13	10	122470997	rs12252027	G	T	11.4	HTRA1	intron	10.16	0.979 (0.845, 1.135)	0.779	12.42	0.925 (0.903, 0.948)	3.49e-10	11.72	0.911 (0.815, 1.019)	0.103	11.4333	0.926 (0.904, 0.948)	1.19e-10	0.0149	0.73	0	--
Table shows bad and recurrent headaches (BRH) association determined by logistic regression assuming an additive model for all genome-wide significant variants from Tables 1 and 2 by cohort. EAF (Effect allele frequency) is average frequency of effect allele in the cohorts studied. Combined OR and two-sided P-value determined by inverse variance weighted meta-analysis of association results using…																									1. Reported in Hautakangas et al. (2022), doi: 10.1038/s41588-021-00990-0
																									2. Reported in Gormley et al. (2016), doi: 10.1038/ng.3598

## Sheet: 7-all associations
Supplementary Table 7. Genome-wide significant variants and their association with all migraine phenotypes
												Migraine without aura (MO)		Migraine with aura (MA)		Visual disturbances (VD)		Migraine, overall		Bad recurrent headaches		Results in more details in Supplementary Figure 3 and Supplementary Tables 13-14
												(Ncase = 11,718 Nctrl = 1,330,747)		(Ncase = 16,603 Nctrl = 1,336,517)		(Ncase = 30,297 Nctrl = 86,134)		(Ncase = 79,495 Nctrl = 1,259,808)		(Ncase = 51,803 Nctrl = 123,732)
Discovery phenotype in current study	Locus	Chr	Position Hg38	Variant	OA	EA	EAF (%)	Nearest gene	Variant annotation	Novel migraine association	CADD score**	OR (95%CI)	P	OR (95%CI)	P	OR (95%CI)	P	OR (95%CI)	P	OR (95%CI)	P	a) Subtype specificity - Posterior probability over 95% that variant is MA (VD)or MO specific, or that a non-zero effect is present in BOTH MA (VD) and MO, probability <95% for each of the three models are Other.	b) Effects log(OR) differ between MO and MA(VD), respectively	Summarized
MA	16p11.2	16	29813694	rs587778771	GC	GCC	0.007	PRRT2	frameshift	novel	25.1	0.972 (0.271, 3.489)	0.97	5.446 (3.626, 8.148)	5.6e-16	3.634 (1.519, 8.696)	0.0037	3.038 (2.320, 3.977)	6.55e-16	3.091 (1.664, 5.742)	0.00036	NA	NA	MA
MA	19p13.13	19	13228314	rs10405121	G	A	41	CACNA1A	intron		8.2	0.985 (0.958, 1.012)	0.267	0.927 (0.905, 0.949)	2.5e-10	0.928 (0.909, 0.947)	3.55e-13	0.965 (0.954, 0.976)	1.92e-09	0.970 (0.955, 0.985)	9.28e-05	Other	MA & VD > MO	MA
MO	1q22	1	156460957	rs750439	T	C	33.9	MEF2D	downstream		0.1	1.092 (1.062, 1.123)	8.67e-10	1.026 (1.002, 1.052)	0.0346	0.989 (0.968, 1.010)	0.29	1.046 (1.033, 1.059)	4.09e-13	1.062 (1.045, 1.080)	2.92e-13	MO	MO > MA & VD	MO
MO	2q37.1	2	233937757	rs12470426	G	A	9.136	TRPM8	intron		5.8	0.853 (0.812, 0.897)	5.98e-10	0.938 (0.900, 0.977)	0.00226	0.941 (0.909, 0.973)	0.000392	0.902 (0.884, 0.920)	9.5e-24	0.914 (0.891, 0.937)	4.77e-12	BOTH	MO > MA & VD	MO
MO	6p24.1	6	12903725	rs9349379	A	G	41.734	PHACTR1	3 prime UTR		11.8	0.904 (0.879, 0.929)	3.77e-13	0.961 (0.939, 0.984)	0.000896	1.002 (0.982, 1.023)	0.815	0.928 (0.917, 0.939)	1.86e-35	0.921 (0.906, 0.935)	3.24e-25	Other	MO > MA & VD	MO
MO	6q16.1	6	96610677	rs2273621	A	G	32.256	FHL5	missense		24	1.096 (1.065, 1.128)	2.99e-10	1.046 (1.020, 1.072)	0.000393	1.035 (1.013, 1.057)	0.00136	1.082 (1.069, 1.096)	1.09e-36	1.086 (1.068, 1.104)	6.24e-23	Other	MO > MA & VD	MO
MO	12p13.32	12	4418156	rs2160875	T	C	49.058	FGF6	regulatory region		0.4	1.088 (1.059, 1.118)	8.24e-10	1.007 (0.984, 1.030)	0.565	0.990 (0.970, 1.010)	0.314	1.044 (1.032, 1.056)	2.68e-13	1.052 (1.036, 1.069)	7.41e-11	MO	MO > MA & VD	MO
MO	12q13.3	12	57132863	rs4759276	G	A	39.912	LRP1	intron		0.8	0.889 (0.865, 0.914)	9.78e-17	0.947 (0.925, 0.970)	6.37e-06	0.994 (0.974, 1.015)	0.583	0.915 (0.904, 0.925)	1.29e-49	0.905 (0.891, 0.920)	2.66e-35	BOTH/MO	MO > MA & VD	MO
VD	1p21.2	1	99579683	rs11166276	T	C	48.987	PALMD	TF binding site	novel	0.1	1.000 (0.974, 1.028)	0.978	0.946 (0.924, 0.968)	2.31e-06	0.926 (0.907, 0.945)	5.14e-14	0.979 (0.968, 0.991)	0.000382	0.992 (0.977, 1.007)	0.313	MA	MA & VD > MO	MA
VD	9p21.3	9	21047562	rs77778288	A	C	12.937	HACD4,IFNB1	regulatory region	novel	9.2	1.022 (0.984, 1.061)	0.259	1.069 (1.035, 1.105)	5.22e-05	1.097 (1.065, 1.129)	4.85e-10	1.028 (1.011, 1.046)	0.000953	0.995 (0.973, 1.018)	0.68	Other	MA > MO	MA
VD	9q34.2	9	133257521	rs8176719	T	TC	32.917	ABO	frameshift	novel	24.5	0.972 (0.939, 1.006)	0.109	1.030 (1.006, 1.055)	0.0145	1.081 (1.059, 1.104)	3.04e-13	1.020 (1.008, 1.032)	0.00149	1.026 (1.010, 1.043)	0.00175	Other	MA & VD > MO	MA
VD	12q12	12	40221267	rs10748014	C	T	46.763	LRRK2	upstream	novel	0.6	0.977 (0.951, 1.004)	0.0957	1.065 (1.041, 1.090)	8.44e-08	1.073 (1.052, 1.094)	5.57e-12	1.012 (1.000, 1.024)	0.0476	1.010 (0.994, 1.025)	0.229	Other	MA & VD > MO	MA
VD	19p13.13	19	13234712	rs11085837	G	A	45.617	CACNA1A	intron		6.3	0.983 (0.956, 1.010)	0.218	0.930 (0.909, 0.952)	1.75e-09	0.926 (0.907, 0.945)	8.76e-14	0.966 (0.955, 0.978)	9.9e-09	0.973 (0.958, 0.988)	0.000475	Other	MA & VD > MO	MA
MIG	1p36.32	1	3155918	rs10797381	T	A	22.67	PRDM16	intron		19.8	1.092 (1.058, 1.128)	5.25e-08	1.065 (1.036, 1.095)	7.5e-06	1.027 (1.003, 1.051)	0.03	1.094 (1.079, 1.109)	2.06e-37	1.074 (1.054, 1.094)	3.17e-14	BOTH	MO > VD	MO
MIG	1p36.1	1	33302206	rs933718575	A	G	0.01	A3GALT2,ZNF362	downstream	novel	0.4	0.018 (0.000, 3176766153164.509)	0.811	11.686 (1.687, 80.970)	0.0128	3.009 (0.586, 15.451)	0.187	11.032 (5.110, 23.815)	9.66e-10	1.253 (0.432, 3.637)	0.678	NA	NA	Migraine
MIG	1p34.3	1	37790755	rs71642605	T	C	25.287	MANEAL	upstream	novel	4.7	1.062 (1.030, 1.095)	0.000116	1.015 (0.988, 1.042)	0.284	0.993 (0.970, 1.016)	0.533	1.042 (1.028, 1.056)	1.09e-09	1.003 (0.986, 1.021)	0.73	MO	MO > VD	MO
MIG	1p34.2	1	42465863	rs11799356	G	A	34.232	PPCS	downstream	novel	5	1.053 (1.023, 1.084)	0.000395	1.036 (1.011, 1.062)	0.00475	1.004 (0.983, 1.025)	0.725	1.039 (1.026, 1.052)	5.83e-10	1.036 (1.019, 1.052)	1.5e-05	Other	--	Migraine
MIG	1p22.1	1	91731541	rs12070846	T	C	23.027	TGFBR3	intron		15.9	1.069 (1.035, 1.104)	5.32e-05	1.038 (1.010, 1.067)	0.0084	1.021 (0.997, 1.045)	0.0868	1.044 (1.030, 1.058)	6.8e-10	1.033 (1.014, 1.052)	0.000434	Other	--	Migraine
MIG	1p13.2	1	115135325	*rs12134493	C	A	12.03	TSPAN2	TF binding site		9.1	1.086 (1.044, 1.129)	3.7e-05	1.030 (0.990, 1.072)	0.14	1.009 (0.980, 1.038)	0.56	1.112 (1.092, 1,132)	1.7e-30	1.139 (1.112, 1.166)	1.31e-26	MO	MO > MA & VD	MO
MIG	"	1	115286692	*rs6330	G	A	46.702	NGF	missense	novel	22.8	1.047 (1.017, 1.077)	0.002	1.005 (0.995, 1.015)	0.33	1.020 (0.999, 1.041)	0.061	1.035 (1.023, 1.048)	2.1e-08	1.042 (1.026, 1.058)	2.51e-07	MO	MO > MA	MO
MIG	1q21.1	1	150538184	rs6693567	T	C	26	ADAMSTL4	regulatory region		17	1.067 (1.035, 1.101)	4.45e-05	1.029 (1.002, 1.057)	0.0343	0.993 (0.971, 1.016)	0.566	1.044 (1.031, 1.058)	1.09e-10	1.035 (1.017, 1.053)	0.000118	MO	MO > MA & VD	MO
MIG	1q22	1	156480948	rs1925950	A	G	36.007	MEF2D	synonymous		19.3	1.087 (1.058, 1.118)	2.86e-09	1.031 (1.007, 1.056)	0.0119	0.991 (0.971, 1.012)	0.418	1.047 (1.034, 1.059)	6.34e-14	1.067 (1.050, 1.084)	2.12e-15	MO	MO > MA & VD	MO
MIG	2q33.2	2	202901033	rs35212307	T	C	12.607	WDR12	missense		21.5	0.965 (0.926, 1.006)	0.0941	0.978 (0.944, 1.014)	0.227	0.976 (0.948, 1.006)	0.117	0.949 (0.933, 0.966)	6.67e-09	0.954 (0.932, 0.976)	4.81e-05	Other	--	Migraine
MIG	2q37.1	2	233917239	rs1003540	A	G	19.417	TRPM8	upstream		1.5	0.900 (0.869, 0.932)	4.51e-09	0.956 (0.928, 0.985)	0.00286	0.970 (0.945, 0.995)	0.0195	0.923 (0.910, 0.937)	3.31e-26	0.913 (0.895, 0.931)	3.61e-20	BOTH	MO > MA & VD	MO
MIG	3p24.1	3	30424073	rs4955309	C	A	31.923	TGFBR2	intergenic		5.3	1.047 (1.017, 1.077)	0.00194	1.044 (1.018, 1.070)	0.000684	1.011 (0.990, 1.033)	0.306	1.042 (1.030, 1.055)	4.01e-11	1.022 (1.006, 1.039)	0.00849	Other	--	Migraine
MIG	3p22.2	3	38894643	rs33985936	C	T	24.965	SCN11A	missense	novel	0.001	1.056 (1.024, 1.089)	0.000526	1.044 (1.016, 1.072)	0.00154	1.021 (0.998, 1.045)	0.0732	1.041 (1.027, 1.054)	3.4e-09	1.030 (1.012, 1.048)	0.000955	Other	--	Migraine
MIG	3q25.2	3	154572157	rs13078967	A	C	3.52	GPR149	regulatory region		10.1	0.925 (0.861, 0.993)	0.0317	0.959 (0.901, 1.021)	0.19	0.989 (0.929, 1.053)	0.721	0.892 (0.862, 0.922)	1.58e-11	0.886 (0.843, 0.930)	1.21e-06	Other	--	Migraine
MIG	4p15.1	4	35563301	rs74992952	G	A	17.882	ARAP2	intergenic		1	0.935 (0.902, 0.968)	0.000154	0.967 (0.938, 0.996)	0.0266	0.997 (0.979, 1.014)	0.715	0.949 (0.935, 0.963)	8.78e-12	0.951 (0.932, 0.970)	8.96e-07	MO	MO > VD	MO
MIG	6p24.1	6	12903725	rs9349379	A	G	41.933	PHACTR1	3 prime UTR		11.8	0.904 (0.879, 0.929)	3.77e-13	0.961 (0.939, 0.984)	0.000896	1.002 (0.982, 1.023)	0.815	0.928 (0.917, 0.939)	1.86e-35	0.921 (0.906, 0.935)	3.24e-25	MO	MO > MA & VD	MO
MIG	6q16.1	6	96610677	rs2273621	A	G	32.043	FHL5	missense		24	1.096 (1.065, 1.128)	2.99e-10	1.046 (1.020, 1.072)	0.000393	1.035 (1.013, 1.057)	0.00136	1.082 (1.069, 1.096)	1.09e-36	1.086 (1.068, 1.104)	6.24e-23	Other	MO > MA & VD	MO
MIG	6q22.31	6	121487928	rs7743275	G	A	19.868	GJA1	regulatory region		2.5	1.068 (1.025, 1.112)	0.00158	1.041 (1.007, 1.076)	0.0173	1.005 (0.980, 1.031)	0.704	1.060 (1.044, 1.077)	9.73e-14	1.058 (1.037, 1.078)	1.32e-08	Other	--	Migraine
MIG	6q25.1	6	149721026	rs1359155039	TAAAAAAAA	TAAAAAAAAA	32.822	LATS1	upstream		2.6	0.970 (0.936, 1.005)	0.0931	0.934 (0.907, 0.963)	6.94e-06	0.958 (0.938, 0.979)	0.000111	0.958 (0.945, 0.971)	8.11e-10	0.969 (0.953, 0.985)	0.000172	Other	MA & VD > MO	MA
MIG	7p14.1	7	40367277	rs186166891	A	T	10.422	SUGCT	intron		1.6	1.140 (1.082, 1.202)	9.78e-07	1.029 (0.984, 1.076)	0.208	1.001 (0.968, 1.034)	0.969	1.084 (1.062, 1.106)	1.08e-14	1.051 (1.024, 1.078)	0.000134	MO	MO > MA & VD	MO
MIG	9q33.1	9	116479356	rs12684144	T	C	22.322	ASTN2	intron		17.5	1.073 (1.039, 1.108)	1.51e-05	1.012 (0.984, 1.040)	0.406	0.956 (0.934, 0.979)	0.000168	1.055 (1.041, 1.070)	1.3e-14	1.056 (1.037, 1.075)	4.01e-09	BOTH	MO > MA & VD	MO
MIG	10q23.33	10	94279840	rs2274224	G	C	41.482	PLCE1	missense		11.8	0.944 (0.919, 0.971)	4.73e-05	0.983 (0.960, 1.006)	0.149	1.016 (0.996, 1.037)	0.122	0.959 (0.948, 0.970)	2.68e-12	0.951 (0.936, 0.966)	1.62e-10	Other	MO > MA & VD	MO
MIG	11p15.4	11	10652192	rs4909945	C	T	32.967	MRVI1	missense		11.3	0.924 (0.898, 0.951)	7.33e-08	0.950 (0.926, 0.975)	8.96e-05	0.998 (0.976, 1.019)	0.832	0.945 (0.934, 0.957)	3.09e-19	0.931 (0.915, 0.946)	1.54e-17	BOTH/MO	MO > VD	MO
MIG	12p13.32	12	4416380	rs7957385	G	A	48.637	FGF6	intergenic		2.8	1.090 (1.061, 1.120)	3.31e-10	1.008 (0.985, 1.031)	0.502	0.991 (0.971, 1.011)	0.367	1.045 (1.033, 1.057)	8.22e-14	1.052 (1.036, 1.068)	1.06e-10	MO	MO > MA & VD	MO
MIG	12q13.3	12	57133500	rs11172113	T	C	42.303	LRP1	intron		1.3	0.895 (0.871, 0.920)	1.87e-15	0.942 (0.920, 0.964)	5.27e-07	0.992 (0.972, 1.013)	0.451	0.912 (0.901, 0.923)	1.78e-53	0.904 (0.890, 0.918)	1.44e-36	BOTH	MO > MA	MO
MIG	16p11.2	16	29813694	rs587778771	GC	GCC	0.007	PRRT2	frameshift	novel	25.1	0.972 (0.271, 3.489)	0.97	5.446 (3.626, 8.148)	5.6e-16	3.634 (1.519, 8.696)	0.0037	3.038 (2.320, 3.977)	6.55e-16	3.091 (1.664, 5.742)	0.00036	NA	NA	MA
MIG	16q23.1	16	75289942	rs17685540	C	T	40.985	CFDP1	downstream		2.5	1.041 (1.013, 1.069)	0.00397	1.036 (1.012, 1.060)	0.00323	1.036 (1.015, 1.057)	0.00074	1.037 (1.025, 1.049)	1.36e-09	1.021 (1.005, 1.037)	0.00937	BOTH	--	Migraine
MIG	18q21.31	18	57494932	rs7233335	C	G	20.407	ONECUT2	downstream		3.8	0.950 (0.919, 0.982)	0.00248	0.992 (0.964, 1.020)	0.573	1.006 (0.981, 1.032)	0.624	0.954 (0.941, 0.968)	1.81e-10	0.959 (0.941, 0.978)	1.84e-05	Other	MO > MA	MO
MIG	20p11.23	20	19494370	rs3827986	G	A	24.482	SLC24A3	intron		1.5	1.081 (1.048, 1.115)	9.83e-07	1.026 (0.999, 1.054)	0.0631	1.000 (0.978, 1.024)	0.966	1.050 (1.036, 1.064)	4.61e-13	1.048 (1.029, 1.066)	2.12e-07	MO	MO > MA & VD	MO
MIG	21q22.11	21	34221526	rs28451064	G	A	13.642	MRPS6	regulatory region		14.6	0.904 (0.869, 0.941)	6.67e-07	0.973 (0.941, 1.007)	0.115	1.010 (0.980, 1.040)	0.534	0.943 (0.927, 0.959)	1.78e-11	0.947 (0.926, 0.969)	3.19e-06	MO	MO > MA & VD	MO
MIG	22q12.2	22	30076759	rs5753008	T	C	35.622	HORMAD2	upstream	novel	0.31	1.027 (0.998, 1.056)	0.0694	1.048 (1.023, 1.074)	0.000151	1.037 (1.016, 1.059)	0.000446	1.039 (1.027, 1.051)	3.99e-10	1.008 (0.992, 1.024)	0.336	Other	--	Migraine
BRH	6p21.2	6	39280316	rs72854118	A	G	0.67	KCNK5	TF binding site		0.1	0.873 (0.743, 1.026)	0.0998	0.930 (0.808, 1.071)	0.314	0.974 (0.857, 1.107)	0.681	0.836 (0.778, 0.898)	9.7e-07	0.697 (0.634, 0.766)	7.57e-14	Other	--	Migraine
BRH	9q21.11	9	69099647	rs34965002	G	A	43.3	FXN,TJP2	regulatory region		0.24	1.038 (1.011, 1.067)	0.00629	1.026 (1.002, 1.050)	0.0312	1.020 (1.000, 1.041)	0.0554	1.028 (1.016, 1.040)	3.68e-06	1.056 (1.039, 1.072)	6.59e-12	Other	--	Migraine
BRH	10q26.13	10	122470997	rs12252027	G	T	11.4	HTRA1	intron	novel	1.1	0.942 (0.901, 0.986)	0.00981	0.994 (0.957, 1.032)	0.755	0.991 (0.960, 1.022)	0.563	0.968 (0.950, 0.986)	0.000569	0.926 (0.904, 0.948)	1.19e-10	Other	MO > MA	MO
Table shows combined OR and two-sided P-value determined by inverse variance weighted meta-analysis of association results using a fixed-effects inverse variance method based on effect estimates and standard errors under the additive model, in which each dataset was assumed to have a common odds ratio (OR) but allowed to have different population frequencies for alleles and genotypes. Two-sided P…								a) BOTH represents >95% posterior probability that a nonzero effect is present in both MO and MA(or VD) (model BOTH), or that the effect is present only in MO or only in MA(or VD) but not both (models MO and MA(or VD), respectively). Variants with a probability <95% for each of the three models are shown as gray in Supplementary Figure 3 and not classified here. b) The effects log(OR) of variants…
** The Combined Annotation Dependent Depletion (CADD) tool (URL: https://cadd.gs.washington.edu/snv) scores the predicted deleteriousness of single nucleotide variants and insertion/deletions variants in the human genome by integrating multiple annotations including conservation and functional information into one metric. A CADD score greater than 10 indicates that these are predicted to be the 1…

## Sheet: 8-genetic correlations
Supplementary Table 8. Genetic correlations between migraine subtypes, migraine and epilepsy
	Bad and recurrent headaches, BRH, yes vs no (SR)		Visual disturbances (VD) before headaches vs. headaches without VD (SR)		Migraine without aura, MO (ICD10-G430)		Migraine with aura, MA (ICD10-G431)		Epilepsy (ICD10-G40)
Phenotype, clinically defined with ICD-10 code or self-reported (SR)	rg	p	rg	p	rg	p	rg	p	rg	p
Migraine (ICD10-G43)	0.85 (0.77, 0.94)	7.4e-91	0.49 (0.40, 0.58)	2.9e-25	0.60 (0.49, 0.72)	1.5e-24	0.65 (0.55, 0.75)	3e-38	0.28 (0.16, 0.40)	9.4e-06
Bad and recurrent headaches,BRH, yes vs no (SR)			0.51 (0.38, 0.64)	1.6e-14	0.62 (0.49, 0.75)	2e-21	0.52 (0.40, 0.64)	9e-18	0.10 (-0.08, 0.28)	0.31
Visual disturbances (VD) before headaches vs headaches wo VD (SR)					-0.09 (-0.23, 0.05)	0.21	0.65 (0.52, 0.78)	4e-23	0.28 (0.13, 0.43)	0.00028
Migraine without aura, MO (ICD10-G430)							0.26 (0.05, 0.48)	0.017	0.05 (-0.14, 0.24)	0.9
Migraine with aura (ICD10-G431)									0.16 (0.00, 0.33)	0.046
See sample sizes per cohort in Supplementary Table 1
Genetic correlations were calculated using cross-trait LD score regression in non-overlapping samples(Methods). P-value significance threshold for 15 correlation tests = 0.05/15 = 0.003

## Sheet: 9-123 mig variants
Supplementary Table 9. Association results for 123 previously published migraine variants by Hautakangas et al.*
Table shows for all previously published migraine variants, from Hautakangas et.al.*, combined odds ratio (OR) and P-value for all studied phenotypes in current study determined by inverse variance weighted meta-analysis of genome-wide association results under an additive model. P- value after a variant class-specific Bonferroni adjustment (Sveinbjornsson et al. (2016, doi: 10.1038/ng.3507). (Me…
								Hautakangas et.al			All Migraine		Migraine with aura		Migraine without aura		Visual disturbances		Bad and recurrent headaches
Locus number	Locus ID	Chr	Position Hg38	Variant	OA	EA	EAF	OR	P		OR	P	OR	P	OR	P	OR	P	OR	P
1	PRDM16	1	3159033	rs10218452	A	G	0.228718	1.116	7.26e-71		1.093	3.9e-37	1.06471	7.9e-06	1.09101	6.94e-08	1.026	0.035	1.07487	1.05e-14
2	CAMTA1	1	6995783	rs10128028	C	T	0.518501	1.03	7.66e-09		1.006	0.29	1.02102	0.0764	1.002	0.886	1.018	0.08	1.009	0.231
3	TMEM51	1	15211997	rs12057629	T	C	0.356375	1.041	9.38e-14		1.025	8.4e-05	1.01674	0.187	1.04728	0.0016	0.993	0.51	1.02932	0.000358
4	INPP5B	1	37901235	rs28739509	T	C	0.272555	1.04	2.64e-10		1.037	2e-08	1.02224	0.0911	1.05106	0.00094	0.994	0.61	1.01928	0.0297
5	MACF1	1	39124737	rs1472662	G	T	0.215808	1.036	1.75e-08		1.016	0.025	1.01776	0.217	1.00521	0.757	1.031	0.013	1.01796	0.0621
6	C1orf87	1	60064308	rs11578492	A	C	0.42011	1.031	6.25e-09		1.027	6.6e-05	1.0199	0.169	1.05506	0.00195	0.979	0.041	1.01969	0.0169
7	near LEPR	1	65713235	rs7511672	A	G	0.538291	1.031	1.43e-09		1.025	2.6e-05	1.03366	0.00567	1.04519	0.00152	0.999	0.89	1.025	0.00141
8	near RP4-598G3.1	1	73425543	rs56019088	C	CATATT	0.48364	1.046	7.32e-13		1.025	9.6e-05	0.9995	0.969	1.07605	1.27e-05	0.99	0.34	1.02071	0.00847
9	TGFBR3	1	91712106	rs11165300	T	G	0.238911	1.034	4.72e-08		1.041	6.9e-09	1.03987	0.00503	1.06556	0.000102	1.024	0.048	1.03479	0.000171
10	near TSPAN2	1	115134562	rs2078371	T	C	0.117396	1.112	5.87e-42		1.095	1.1e-24	1.03603	0.0483	1.08047	0.000169	1.003	0.82	1.12513	5e-23
11	near ADAMTSL4	1	150538184	rs6693567	T	C	0.268579	1.044	1.25e-13		1.044	1.1e-10	1.02922	0.0345	1.06748	4.43e-05	0.993	0.57	1.03458	0.000118
12	MEF2D	1	156481081	rs2274319	C	T	0.347186	1.076	2.74e-41		1.047	6.3e-14	1.03056	0.0134	1.08719	3.13e-09	0.991	0.41	1.06695	2.57e-15
13	RABGAP1L	1	174632521	rs11487328	C	G	0.745764	1.049	1.7e-08		1.021	0.0023	1.03852	0.00909	0.961945	0.0261	1.011	0.29	1.03	0.000238
14	PLA2G4A	1	186943923	rs6668908	T	G	0.669233	1.031	2.22e-08		1.019	0.0023	1.01939	0.125	1.00793	0.586	0.998	0.82	1.025	0.00234
15	near MAPKAPK2	1	206669763	rs56140113	T	C	0.780053	1.038	7.76e-09		1.037	2.7e-07	1.04833	0.000914	0.994214	0.728	1.026	0.039	1.023	0.0136
16	KIF26B	1	245684153	rs72764846	A	G	0.783771	1.039	5.41e-09		1.007	0.3	0.991936	0.562	1.01552	0.343	1.017	0.16	1.014	0.136
17	THADA	2	43422641	rs12712881	C	A	0.434536	1.034	3.5e-10		1.018	0.0023	1.01025	0.385	1.01015	0.463	1.008	0.43	1.02491	0.0019
18	ANKRD36C	2	95910861	rs4907224	T	A	0.675732	1.037	1.63e-09		1.01	0.1	1.02194	0.076	1.0143	0.318	1.021	0.054	1.024	0.00263
19	ZEB2	2	144500878	rs7564469	T	C	0.160786	1.042	5.06e-09		1.037	5.2e-06	1.02685	0.0958	1.05454	0.004	0.983	0.22	1.00874	0.426
20	near AC064865.1	2	145279996	rs895219	T	C	0.300106	1.038	3.74e-11		1.022	0.00067	1.01908	0.141	1.01755	0.245	1.004	0.74	1.02562	0.00297
21	near RNU6-546P	2	155560126	rs843215	A	G	0.467709	1.029	2.61e-08		1.016	0.0073	1.01227	0.299	1.04123	0.00329	1	0.96	1.02521	0.00148
22	MYO3B	2	170377725	rs4668251	C	G	0.709559	1.034	7.58e-09		1.035	2e-07	1.01247	0.352	1.02163	0.172	1.005	0.69	1.014	0.112
23	near HOXD10	2	176113655	rs72923449	A	C	0.035696	1.081	4.66e-08		1.029	0.061	1.00894	0.774	0.9559	0.215	1.032	0.25	1.00682	0.738
24	CARF	2	202968144	rs138556413	T	C	0.963567	1.138	4.15e-16		1.099	1.6e-09	1.06343	0.0471	1.09155	0.0147	1.064	0.018	1.108	6.25e-07
25	near TRPM8	2	233916448	rs10166942	C	T	0.805077	1.104	9.35e-51		1.083	4e-26	1.04603	0.00292	1.11027	5.2e-09	1.031	0.02	1.096	3.35e-20
26	near TGFBR2	3	30431294	rs7371912	G	A	0.302852	1.045	1.06e-14		1.041	2.8e-10	1.04383	0.000779	1.03717	0.0146	1.013	0.23	1.02398	0.00487
27	ATRIP	3	48457056	rs7618883	A	T	0.457585	1.028	4.16e-08		1.018	0.0024	1.02501	0.0367	1.02224	0.111	1.008	0.45	1.00934	0.238
28	near HNRNPA3P8	3	80253362	rs950570	C	T	0.070819	1.059	1.3e-08		1.034	0.0049	1.06386	0.0122	1.00793	0.79	1.039	0.043	1.038	0.0101
29	near CADM2	3	86099959	rs73138150	A	T	0.31676	1.034	1.95e-08		1.019	0.0024	1.01613	0.199	0.98541	0.316	1.029	0.01	1.01481	0.0773
30	near C3orf38	3	88161314	rs6795209	G	A	0.191251	1.042	1.23e-08		1.021	0.012	1.01888	0.245	0.9977	0.903	1.012	0.42	0.99452	0.602
31	ITGB5	3	124888208	rs1499963	T	C	0.679113	1.033	7.48e-09		1.016	0.011	1.0144	0.253	1.03852	0.0095	1.002	0.83	1.022	0.0099
32	near GPR149	3	154572157	rs13078967	C	A	0.973267	1.157	2.16e-16		1.122	1.6e-11	1.04258	0.19	1.08134	0.0317	1.012	0.72	1.129	1.21e-06
33	near SEC63P2	4	35468296	rs73805934	C	G	0.822895	1.043	1.11e-09		1.048	9.5e-10	1.02933	0.0552	1.06003	0.000949	1.001	0.93	1.048	3.16e-06
34	near SPINK2	4	56861145	rs7684253	C	T	0.550329	1.04	4.21e-14		1.014	0.016	0.986398	0.244	1.07005	8.94e-07	0.974	0.011	1.033	2.98e-05
35	ANKDD1B	5	75667452	rs42854	C	G	0.311652	1.04	9.4e-13		1.031	9.1e-07	1.03169	0.0126	1.02819	0.0554	1.029	0.0083	1.02245	0.00834
36	near SSBP2	5	81833844	rs12653216	C	T	0.21193	1.038	8.08e-09		1.033	2.4e-06	1.038	0.00619	0.9971	0.856	1.027	0.026	1.00521	0.583
37	near ZNF474	5	122179500	rs11957829	A	G	0.17189	1.042	1.58e-09		1.04	7.5e-07	1.00491	0.756	1.04592	0.013	1.003	0.84	1.04477	2.09e-05
38	SNX24	5	122970703	rs246326	C	T	0.125645	1.049	6.8e-10		1.019	0.037	1.01674	0.34	1.00511	0.8	1.008	0.59	1.02429	0.0451
39	near POU4F3	5	146372445	rs10038882	C	T	0.748493	1.043	1.33e-12		1.039	1.4e-08	1.02532	0.0647	1.04948	0.00227	1.001	0.92	1.029	0.00124
40	TIGD6|HMGXB3	5	150000930	rs4705403	G	A	0.103683	1.048	1.18e-08		1.024	0.018	1.05359	0.0087	1.00823	0.726	1.016	0.36	0.99611	0.753
41	near NKX2-5	5	173218763	rs6556059	C	T	0.362528	1.035	8.16e-10		1.014	0.024	1.0201	0.107	1.0028	0.848	1.021	0.048	0.9988	0.886
42	NSD1	5	177249460	rs10866704	T	A	0.738677	1.039	2.1e-08		1.023	0.0027	1.00753	0.649	1.01075	0.592	1.007	0.56	1.022	0.0187
43	PHACTR1	6	12903725	rs9349379	G	A	0.590207	1.08	1.41e-47		1.077	1.9e-35	1.04029	0.000902	1.10672	3.75e-13	0.998	0.82	1.086	3.24e-25
44	near PRL	6	22131700	rs9295536	A	C	0.561698	1.037	7.75e-12		1.024	8.1e-05	0.999001	0.936	1.03273	0.0202	1.003	0.8	1.029	0.000257
45	near IER3	6	30781935	rs9468830	G	T	0.706336	1.037	2.38e-08		1.013	0.047	1.01461	0.278	0.994214	0.708	1.021	0.073	1.026	0.00363
46	EHMT2	6	31882531	rs74434374	A	C	0.94897	1.077	4.52e-09		1.037	0.0067	1.03282	0.224	1.04435	0.166	1.018	0.45	1.039	0.0431
47	KCNK5	6	39215694	rs10456100	C	T	0.280916	1.052	9.16e-19		1.031	5e-06	0.99591	0.763	1.04687	0.00372	0.975	0.025	1.04613	2.04e-07
48	near KRT19P1	6	71611314	rs34273564	C	T	0.480865	1.035	1e-10		1.028	3.9e-06	1.00985	0.405	1.03015	0.0302	1.007	0.48	1.02891	0.000276
49	FHL5	6	96611790	rs11153082	A	G	0.330752	1.088	7.26e-54		1.083	3.1e-37	1.04561	0.000389	1.09516	5.09e-10	1.035	0.0014	1.08611	4.19e-23
50	REV3L	6	111392099	rs6568677	G	A	0.209439	1.036	2.09e-08		1.007	0.34	1.00351	0.805	0.9539	0.00358	1.01	0.41	0.99283	0.452
51	near GJA1	6	121524892	rs28455731	G	T	0.157289	1.071	8.82e-23		1.054	5.6e-11	1.02942	0.0776	1.05054	0.0107	1.003	0.83	1.05855	1.27e-07
52	near PCMT1	6	149812818	rs9383843	A	C	0.647085	1.034	1.35e-09		1.03	1.4e-06	1.03262	0.00875	1.01399	0.33	1.039	0.00034	1.033	7.68e-05
53	SUGCT	7	40388018	rs10234636	C	T	0.110988	1.093	4.43e-28		1.07	1.3e-13	1.02624	0.151	1.08459	8.26e-05	1	0.98	1.05148	7.98e-05
54	MLXIPL	7	73599571	rs13235543	T	C	0.873257	1.06	3.06e-13		1.036	7e-05	1.01613	0.367	1.03005	0.152	0.99	0.49	1.035	0.00349
55	TSPAN12	7	120841515	rs56067931	T	C	0.799583	1.037	4.83e-08		1.032	1.2e-05	1.04081	0.00426	1.0015	0.927	1.025	0.056	1.024	0.0133
56	PTK2B	8	27408770	rs11782789	T	A	0.836279	1.042	3.03e-09		1.03	0.00023	1.02685	0.0916	1.03769	0.0422	1	0.99	1.057	1.68e-07
57	near RP11-573J24.1	8	63583601	rs4739105	C	T	0.210995	1.037	2.85e-08		1.012	0.11	1.0027	0.849	0.99193	0.627	1.002	0.85	1.00602	0.521
58	NFIB	9	14103619	rs580845	C	A	0.600745	1.03	4.3e-08		1.008	0.18	1.01663	0.173	0.995609	0.755	1.028	0.0079	1.00572	0.478
59	near RP11-373A6.1	9	29372503	rs10156578	G	C	0.432923	1.038	3.34e-12		1.033	5.3e-08	1.01715	0.153	1.03087	0.028	1.002	0.84	1.02655	0.000901
60	TJP2	9	69131922	rs7034179	C	T	0.428569	1.044	1.6e-16		1.025	2.9e-05	1.02092	0.0808	1.04613	0.00106	1.022	0.035	1.05033	5.49e-10
61	ZNF462	9	106925122	rs17723637	A	G	0.149827	1.042	8.63e-09		1.046	4.4e-08	1.03334	0.0438	1.08015	3.99e-05	1.031	0.032	1.03552	0.00146
62	ASTN2	9	116496304	rs3891689	T	C	0.234046	1.06	2.28e-21		1.051	6.3e-13	1.01147	0.414	1.06908	3.76e-05	0.955	0.00013	1.0519	3.3e-08
63	near EHMT1	9	137848748	rs4278223	A	T	0.636303	1.046	6.24e-10		1.011	0.066	0.983632	0.176	1.01969	0.171	0.988	0.25	1.003	0.739
64	near RNA5SP299	10	8680981	rs7916911	G	T	0.283965	1.041	3.18e-12		1.026	8.2e-05	1.0014	0.919	1.03107	0.0454	0.995	0.66	1.01796	0.0398
65	near MLLT10	10	21533927	rs10828247	A	G	0.347206	1.035	7.51e-09		1.016	0.012	1.0025	0.841	1.00541	0.707	1.027	0.015	1.01562	0.0591
66	PLCE1	10	94279840	rs2274224	C	G	0.560933	1.057	3.28e-26		1.043	2.7e-12	1.01755	0.149	1.05897	4.69e-05	0.984	0.12	1.052	1.62e-10
67	HPSE2	10	98942980	rs12260159	A	G	0.924845	1.087	7.33e-16		1.063	2.4e-07	1.06311	0.0131	1.07219	0.0167	0.976	0.22	1.04	0.00809
68	CNNM2	10	102981357	rs12260436	A	C	0.256544	1.037	7.29e-10		1.025	0.0003	1.01979	0.146	1.02265	0.153	1.007	0.55	1.00924	0.308
69	RBM20	10	110742904	rs869432	C	A	0.583777	1.029	3.54e-08		1.01	0.087	1.01309	0.273	0.994016	0.662	0.998	0.81	1.0027	0.731
70	HTRA1	10	122471234	rs2672592	G	T	0.362778	1.039	1.22e-12		1.018	0.0027	1.01867	0.128	1.03821	0.00802	0.982	0.088	1.04456	8.76e-08
71	near GPR26	10	123482767	rs11248546	T	C	0.563664	1.038	1.59e-12		1.028	4.3e-06	1.00391	0.743	1.04875	0.000573	1.015	0.15	1.025	0.00177
72	INPP5A	10	132666171	rs34998927,rs56324260	CTG	C	0.339944	1.046	6.92e-12		1.023	0.00037	1.01562	0.219	1.00783	0.598	1.012	0.26	1.02071	0.013
73	MRGPRE	11	3228754	rs12295710	C	T	0.47141	1.046	2.86e-16		1.031	3e-07	1.00793	0.503	1.03676	0.00874	0.985	0.15	1.018	0.0262
74	MRVI1	11	10652497	rs4910165	C	G	0.677735	1.059	1.09e-24		1.058	3.9e-19	1.04791	0.000184	1.0821	7.17e-08	1.002	0.85	1.076	5.57e-18
75	near INSC	11	15104539	rs1003194	G	A	0.383044	1.035	2.43e-10		1.034	2.3e-08	1.02491	0.0434	1.02398	0.0952	0.997	0.75	1.02409	0.003
76	MPPED2	11	30525891	rs11031122	T	C	0.242951	1.038	6.91e-10		1.028	5.9e-05	1.07079	4.16e-07	0.98206	0.254	1.057	2.6e-06	1.01888	0.0399
77	AMBRA1	11	46526544	rs7932866	G	A	0.836281	1.044	2.38e-09		1.03	0.00049	1.03045	0.103	1.01593	0.48	0.995	0.73	1.058	9.09e-08
78	near RAB3IL1	11	61929606	rs12787928	T	A	0.482089	1.03	6.85e-09		1.016	0.016	1.02173	0.119	1.0036	0.83	1.019	0.063	1.011	0.171
79	RBM14-RBM4|RBM4	11	66633902	rs566673	T	G	0.461609	1.03	9.07e-09		1.022	0.00029	1.00834	0.482	0.9997	0.984	1.018	0.079	1.01	0.204
80	YAP1	11	102200245	rs12226331	A	T	0.34776	1.041	1.92e-13		1.021	0.0009	1.01369	0.274	1.02204	0.131	1.008	0.45	1.01745	0.0357
81	near SPATA19	11	133875957	rs10894756	A	G	0.57297	1.029	2.83e-08		1.01	0.083	1.02409	0.0447	1.0014	0.921	1.017	0.1	1.013	0.0969
82	near FGF6	12	4418156	rs2160875	T	C	0.477419	1.067	2.72e-36		1.044	2.7e-13	1.00682	0.564	1.08785	8.25e-10	0.99	0.31	1.05232	7.41e-11
83	PDZRN4	12	41507475	rs1458170	T	C	0.844283	1.043	5.75e-09		1.032	0.00012	1.0353	0.0341	1.06194	0.00165	1.028	0.046	1.032	0.00362
84	LRP1	12	57133500	rs11172113	C	T	0.585472	1.113	1.38e-90		1.096	1.8e-53	1.06163	5.27e-07	1.11751	1.87e-15	1.008	0.45	1.106	1.44e-36
85	ATP2B1	12	89698005	rs4842676	G	C	0.81683	1.042	2.26e-09		1.025	0.0019	1.00824	0.614	1.02429	0.219	0.977	0.081	1.015	0.163
86	near RP11-690J15.1	12	98104445	rs10777902	C	A	0.497816	1.034	1.25e-10		1.027	6e-06	1.01785	0.132	1.02316	0.0952	0.997	0.75	1.003	0.74
87	NCOR2	12	124336159	rs1271309	A	G	0.835968	1.041	3.74e-08		1.03	0.0002	0.9996	0.979	1.03717	0.0579	0.992	0.58	1.036	0.000727
88	LRCH1	13	46619561	rs7335684	A	G	0.246703	1.035	1.05e-08		1.028	3.2e-05	1.0016	0.903	1.01847	0.244	1	0.98	1.04844	1.7e-07
89	RNF219-AS1	13	78302402	rs7996252	C	T	0.595889	1.029	4.11e-08		1.029	2.3e-06	1.02778	0.0248	1.03769	0.00959	1.003	0.8	1.019	0.0162
90	near COL4A1	13	110136094	rs2000660	G	A	0.092377	1.051	4.95e-08		1.036	0.00048	1.0319	0.129	1.04415	0.0745	0.993	0.7	1.02675	0.0499
91	near RP11-384J4.2	14	27192444	rs1245463	G	A	0.388029	1.041	5.72e-14		1.021	0.00075	0.99501	0.681	1.01248	0.379	0.997	0.76	1.01227	0.13
92	near LRFN5	14	42079709	rs1542668	A	G	0.671485	1.031	2.53e-08		1.021	0.0027	1.00241	0.868	1.01593	0.377	1.026	0.019	1.016	0.0557
93	near ARID4A	14	58295194	rs28756401	A	G	0.715445	1.034	6.4e-09		1.015	0.022	1.0038	0.768	1.01735	0.243	0.986	0.21	1.011	0.193
94	DLST	14	74895849	rs55707505	C	T	0.675137	1.031	2.48e-08		1.02	0.0016	1.02409	0.0571	0.991336	0.546	1.039	0.00035	1.012	0.151
95	IFT43	14	76030134	rs75002882	T	G	0.987756	1.17	9.22e-09		1.142	4.9e-05	1.03842	0.59	1.04446	0.595	1.048	0.33	1.136	0.000563
96	near ITPK1	14	93129246	rs11624776	C	A	0.683572	1.051	9.75e-19		1.027	3.4e-05	1.0199	0.126	1.03459	0.0237	1.02	0.076	1.046	9e-08
97	SERPINA1	14	94378610	rs28929474	C	T	0.019367	1.117	2.54e-09		1.092	3e-05	0.94488	0.194	1.06141	0.213	1.081	0.022	1.05559	0.0496
98	ABHD17C	15	80730023	rs12708529	G	A	0.72977	1.037	8.11e-10		1.027	6.5e-05	1.03521	0.00879	1.00964	0.532	1.022	0.056	1.029	0.00107
99	HMOX2	16	4484481	rs12598836	A	G	0.304153	1.039	2.21e-10		1.018	0.0094	1.04362	0.00494	0.97756	0.224	1.051	9.5e-06	1.01735	0.0451
100	CFDP1	16	75408245	rs8046696	G	T	0.427658	1.042	4.76e-14		1.036	3.9e-09	1.03386	0.00515	1.04425	0.00183	1.035	0.00089	1.27775	0.542
101	near ZCCHC14	16	87544433	rs8052831	A	G	0.344377	1.044	8.25e-15		1.016	0.009	1.01045	0.401	1.02675	0.0693	1.01	0.34	1.038	5.49e-06
102	SMG6	17	2064207	rs9894634	T	C	0.403078	1.035	9.64e-11		1.016	0.0097	1.01755	0.145	1.01197	0.393	1.011	0.29	1.02235	0.00564
103	ZBTB4	17	7463300	rs34914463	C	T	0.870518	1.05	2.41e-09		1.036	0.00014	1.01593	0.415	1.0351	0.132	1.036	0.021	1.023	0.0467
104	HOXB3	17	48555317	rs11652860	C	G	0.5082	1.031	1.07e-08		1.016	0.014	1.0138	0.325	1.01948	0.254	1.019	0.063	1.01	0.219
105	RP11-81K2.1	17	49436677	rs2119930	T	G	0.405274	1.042	6.69e-15		1.035	7.6e-09	1.02204	0.0699	1.03314	0.0204	1.009	0.41	1.0321	7.32e-05
106	MRC2	17	62642697	rs12452590	T	G	0.375475	1.039	2.03e-10		1.02	0.0011	1.01248	0.306	1.0378	0.00847	1.007	0.51	1.02655	0.00132
107	TBC1D16	17	79951882	rs1285294	T	C	0.615671	1.03	4.32e-08		1.019	0.0027	1.01969	0.109	1.03561	0.014	1.022	0.045	1.012	0.139
108	RNF213	17	80282633	rs8077768	T	C	0.47684	1.041	9.32e-13		1.021	0.0005	0.99422	0.623	1.04446	0.0016	0.991	0.37	1.02327	0.00341
109	near RBBP8	18	22621564	rs7506921	T	A	0.532407	1.04	1.17e-11		1.031	3e-07	1.01847	0.121	1.0285	0.0403	1.017	0.095	1.01511	0.0552
110	near SKOR2	18	47340365	rs1019990	T	C	0.704318	1.04	1e-11		1.024	0.00023	1.01684	0.197	1.04875	0.00169	1.004	0.71	1.035	5.76e-05
111	near FECH	18	57525013	rs8087942	G	A	0.666961	1.04	9.71e-13		1.036	1.6e-08	1.0001	0.992	1.05117	0.000563	0.99	0.34	1.029	0.000597
112	CACNA1A	19	13228314	rs10405121	A	G	0.548175	1.034	4.74e-10		1.036	1.9e-09	1.07896	2.52e-10	1.01572	0.267	1.078	3.6e-13	1.031	9.28e-05
113	SUGP1	19	19295317	rs74182632	G	A	0.054841	1.066	1.43e-08		1.049	0.00012	1.06035	0.0178	1.04373	0.138	1.013	0.55	1.05117	0.00357
114	B9D2|TMEM91	19	41358604	rs1982072	T	A	0.700223	1.038	4.22e-11		1.029	1.4e-05	1.03397	0.0113	0.997407	0.866	1.017	0.13	1.028	0.00128
115	near JAG1	20	10703511	rs111404218	C	G	0.336878	1.045	2.04e-10		NA	NA	NA	NA	NA	NA	NA	NA	NA	NA
116	SLC24A3	20	19489173	rs4814864	G	C	0.254392	1.067	1.44e-28		1.049	1.5e-12	1.02368	0.0879	1.08026	1.23e-06	1.002	0.88	1.04896	1.03e-07
117	C20orf112	20	32580637	rs6057599	C	T	0.335051	1.042	8.73e-14		1.037	5.1e-09	1.01572	0.201	1.04279	0.00298	1.022	0.048	1.02357	0.00543
118	ZMYND8	20	47212407	rs910187	A	G	0.628264	1.036	1.14e-10		1.021	0.00054	1.02337	0.0595	1.00662	0.647	1	0.97	1.019	0.0175
119	near MRPS6	21	34221526	rs28451064	A	G	0.86898	1.065	3.52e-15		1.061	1.8e-11	1.02768	0.115	1.10617	6.63e-07	0.991	0.54	1.056	3.19e-06
120	RUNX1	21	35563598	rs764508	T	C	0.369935	1.033	3.28e-09		1.02	0.00086	1.02829	0.0212	0.99611	0.781	1.005	0.61	1.02224	0.00659
121	near AC006547.14	22	20155409	rs625686	T	C	0.306442	1.035	8.26e-09		1.005	0.44	0.99571	0.734	1.02327	0.117	1.009	0.42	1.01238	0.149
122	near FAM47A	X	34084595	rs1507220	C	A	0.301482	1.028	2.67e-08		1	0.97	1.01035	0.492	0.98689	0.482	1.006	0.52	1.00763	0.302
123	near MED14	X	40887231	rs4403550	C	T	0.711795	1.031	3.07e-09		1.025	0.00041	1.0407	0.00933	1.0199	0.304	1.011	0.27	1.008	0.315
*Hautakangas, H. et al. Genome-wide analysis of 102,084 migraine cases identifies 123 risk loci and subtype-specific risk alleles. Nat Genet 54, 152-160 (2022).

[truncated: 15 more sheets: 10a) PRRT2 freq, 10b)-PRRT2-assoc, 11-Epilepsy variants, 12-GWAS catal, 13-Stratification_MA_MO, 14-Stratification VD_MO, 15-KCNK5 associations, 16-coding, 17-eQTL , 18-eQTL sources, 19-pQTL, 20 Chr6-Predicted genes , 21 Chr6 DNA binding proteins , 22 Pathways, 23 Drug-Genes]
